# Supplementary material for: catena-Poly[[[diaqua­copper(II)]-bis­[μ2-1,3-bis­(1,2,4-triazol-1-yl)propane]] dinitrate monohydrate]
Source: Acta Crystallogr Sect E Struct Rep Online. 2009 Sep 12;65(Pt 10):m1198–9. doi: 10.1107/S1600536809035958 (PMC2970232; doi:10.1107/S1600536809035958)
Supplement: Supplementary file 1 [file e-65-m1198-sup1.cif]

##############################################################################
###                                                                        ###
###        Electronic paper (Acta Crystallographica Section E)             ###
###                                                                        ###
##############################################################################
#                                                                            #
# This CIF contains the data in a paper accepted for publication in Acta     #
# Crystallographica Section E. It conforms to the requirements of Notes      #
# for Authors for Section E, and has been peer reviewed under the auspices   #
# of the IUCr Commission on Journals.                                        #
#                                                                            #
# Full details of the Crystallographic Information File format               #
# are given in the paper "The Crystallographic Information File (CIF):       #
# a New Standard Archive File for Crystallography" by S. R. Hall, F. H.      #
# Allen and I. D. Brown [Acta Cryst. (1991), A47, 655-685].                  #
#                                                                            #
# The current version of the core CIF dictionary is obtainable from          #
# ftp://ftp.iucr.org/pub/cif_core.dic. The current version number is 2.4.    #
#                                                                            #
# Software is freely available for graphical display of the structure(s) in  #
# this CIF.  For information consult the CIF home page http://www.iucr.org/  #
# cif/home.html                                                              #
#                                                                            #
# This file may be used for bona fide research purposes within the           #
# scientific community so long as proper attribution is given to the journal # 
# article from which it was obtained.                                        #
#                                                                            #
##############################################################################
                                             
data_I
_audit_creation_method     SHELXL-97
_chemical_name_systematic
;
<i>catena</i>-Poly[[[diaquacopper(II)]-bis[\m~2~-1,3-bis(1,2,4-triazol-1-
yl)propane]] dinitrate monohydrate]
;
_chemical_name_common     ?
_chemical_formula_moiety     'C14 H24 Cu N12 O2 2+, 2(N O3 -), H2 O'
_chemical_formula_sum     'C14 H26 Cu N14 O9'
_chemical_formula_iupac     '[Cu (C7 H10 N6)2 (H2 O)2] (N O3)2, H2 O'
_chemical_formula_weight     598.03
_chemical_melting_point     ?
_symmetry_cell_setting     Monoclinic
_symmetry_space_group_name_H-M     C2/c
loop_
    _symmetry_equiv_pos_as_xyz
    'x, y, z'
    '-x, y, -z+1/2'
    'x+1/2, y+1/2, z'
    '-x+1/2, y+1/2, -z+1/2'
    '-x, -y, -z'
    'x, -y, z-1/2'
    '-x+1/2, -y+1/2, -z'
    'x+1/2, -y+1/2, z-1/2'
_cell_length_a     11.177(3)
_cell_length_b     12.449(3)
_cell_length_c     17.312(4)
_cell_angle_alpha     90.00
_cell_angle_beta     91.655(4)
_cell_angle_gamma     90.00
_cell_volume     2408.0(9)
_cell_formula_units_Z     4
_cell_measurement_reflns_used     3805
_cell_measurement_theta_min     2.45
_cell_measurement_theta_max     27.69
_cell_measurement_temperature     296(2)
_exptl_crystal_description     block
_exptl_crystal_colour     blue
_exptl_crystal_size_max     0.24
_exptl_crystal_size_mid     0.18
_exptl_crystal_size_min     0.16
_exptl_crystal_density_diffrn     1.650
_exptl_crystal_density_meas     ?
_exptl_crystal_density_method     'not measured'
_exptl_crystal_F_000     1236
_exptl_absorpt_coefficient_mu     0.984
_exptl_absorpt_correction_type     multi-scan
_exptl_absorpt_process_details     '(SADABS; Sheldrick, 1996)'
_exptl_absorpt_correction_T_min     0.7981
_exptl_absorpt_correction_T_max     0.8584
_exptl_special_details
;
;
_diffrn_ambient_temperature     296(2)
_diffrn_radiation_type     MoK\a
_diffrn_radiation_wavelength     0.71073
_diffrn_radiation_source     'fine-focus sealed tube'
_diffrn_radiation_monochromator     graphite
_diffrn_measurement_device_type     'Bruker APEXII area-detector'
_diffrn_measurement_method     'phi and omega scans'
_diffrn_detector_area_resol_mean     ?
_diffrn_reflns_number     5954
_diffrn_reflns_av_R_equivalents     0.0142
_diffrn_reflns_av_sigmaI/netI     0.0161
_diffrn_reflns_theta_min     2.35
_diffrn_reflns_theta_max     25.01
_diffrn_reflns_theta_full     25.01
_diffrn_measured_fraction_theta_max     0.999
_diffrn_measured_fraction_theta_full     0.999
_diffrn_reflns_limit_h_min     -13
_diffrn_reflns_limit_h_max     13
_diffrn_reflns_limit_k_min     -14
_diffrn_reflns_limit_k_max     14
_diffrn_reflns_limit_l_min     -20
_diffrn_reflns_limit_l_max     14
_diffrn_standards_number     ?
_diffrn_standards_interval_count     ?
_diffrn_standards_interval_time     ?
_diffrn_standards_decay_%     ?
_refine_special_details
;
Refinement of <i>F</i>^2^ against ALL reflections. The weighted <i>R</i>-factor
<i>wR</i> and goodness of fit <i>S</i> are based on <i>F</i>^2^, conventional
<i>R</i>-factors <i>R</i> are based on <i>F</i>, with <i>F</i> set to zero for
negative <i>F</i>^2^. The threshold expression of <i>F</i>^2^ >
\s(<i>F</i>^2^) is used only for calculating <i>R</i>-factors(gt) <i>etc</i>.
and is not relevant to the choice of reflections for refinement.
<i>R</i>-factors based on <i>F</i>^2^ are statistically about twice as large
as those based on <i>F</i>, and <i>R</i>- factors based on ALL data will be
even larger.
;
_reflns_number_total     2115
_reflns_number_gt     1874
_reflns_threshold_expression     >2sigma(I)
_refine_ls_structure_factor_coef     Fsqd
_refine_ls_matrix_type     full
_refine_ls_R_factor_all     0.0457
_refine_ls_R_factor_gt     0.0409
_refine_ls_wR_factor_gt     0.1090
_refine_ls_wR_factor_ref     0.1122
_refine_ls_goodness_of_fit_ref     1.072
_refine_ls_restrained_S_all     1.120
_refine_ls_number_reflns     2115
_refine_ls_number_parameters     184
_refine_ls_number_restraints     26
_refine_ls_hydrogen_treatment     constr
_refine_ls_weighting_scheme     calc
_refine_ls_weighting_details
         'calc w=1/[\s^2^(Fo^2^)+(0.0519P)^2^+7.1750P] where P=(Fo^2^+2Fc^2^)/3'
_atom_sites_solution_hydrogens     geom
_atom_sites_solution_primary     direct
_atom_sites_solution_secondary     difmap
_refine_ls_shift/su_max     0.000
_refine_ls_shift/su_mean     0.000
_refine_diff_density_max     0.926
_refine_diff_density_min     -0.557
_refine_ls_extinction_method     none
_refine_ls_extinction_coef     ?
loop_
    _atom_type_symbol
    _atom_type_description
    _atom_type_scat_dispersion_real
    _atom_type_scat_dispersion_imag
    _atom_type_scat_source
    'C' 'C' 0.0033 0.0016
                         'International Tables Vol C Tables 4.2.6.8 and 6.1.1.4'
    'H' 'H' 0.0000 0.0000
                         'International Tables Vol C Tables 4.2.6.8 and 6.1.1.4'
    'N' 'N' 0.0061 0.0033
                         'International Tables Vol C Tables 4.2.6.8 and 6.1.1.4'
    'O' 'O' 0.0106 0.0060
                         'International Tables Vol C Tables 4.2.6.8 and 6.1.1.4'
    'Cu' 'Cu' 0.3201 1.2651
                         'International Tables Vol C Tables 4.2.6.8 and 6.1.1.4'
_computing_data_collection     'APEX2 (Bruker, 2003)'
_computing_cell_refinement     'SAINT (Bruker, 2001)'
_computing_data_reduction     'SAINT (Bruker, 2001)'
_computing_structure_solution     'SHELXS97 (Sheldrick, 2008)'
_computing_structure_refinement     'SHELXL97 (Sheldrick, 2008)'
_computing_molecular_graphics
;
SHELXTL (Sheldrick, 2008) and DIAMOND (Brandenburg & Berndt,
1999)
;
_computing_publication_material     'SHELXTL (Sheldrick, 2008)'
loop_
    _atom_site_type_symbol
    _atom_site_label
    _atom_site_fract_x
    _atom_site_fract_y
    _atom_site_fract_z
    _atom_site_U_iso_or_equiv
    _atom_site_adp_type
    _atom_site_calc_flag
    _atom_site_refinement_flags
    _atom_site_occupancy
    _atom_site_disorder_assembly
    _atom_site_disorder_group
    Cu Cu1 1.0000 0.5000 0.0000 0.0316(2) Uani d S 1 . .
    N N1 1.1092(2) 0.1933(2) 0.06359(16) 0.0348(6) Uani d . 1 . .
    N N2 1.1152(3) 0.1788(2) -0.01363(17) 0.0422(7) Uani d . 1 . .
    N N3 1.0493(2) 0.3437(2) 0.01382(15) 0.0337(6) Uani d . 1 . .
    N N4 0.8317(2) 0.0666(2) 0.09733(15) 0.0341(6) Uani d . 1 . .
    N N5 0.8401(2) 0.1305(2) 0.03421(16) 0.0415(7) Uani d . 1 . .
    N N6 0.6637(2) 0.0474(2) 0.03457(16) 0.0339(6) Uani d . 1 . .
    C C1 1.0779(3) 0.2711(3) -0.0409(2) 0.0407(8) Uani d . 1 . .
    H H1 1.0716 0.2857 -0.0936 0.049 Uiso calc R 1 . .
    C C2 1.0699(3) 0.2906(2) 0.07910(19) 0.0350(7) Uani d . 1 . .
    H H2 1.0585 0.3178 0.1284 0.042 Uiso calc R 1 . .
    C C3 1.1409(3) 0.1067(3) 0.1175(2) 0.0405(8) Uani d . 1 . .
    H H3A 1.1547 0.1370 0.1686 0.049 Uiso calc R 1 . .
    H H3B 1.2151 0.0740 0.1018 0.049 Uiso calc R 1 . .
    C C4 1.0458(3) 0.0208(3) 0.1216(2) 0.0386(8) Uani d . 1 . .
    H H4A 1.0769 -0.0380 0.1531 0.046 Uiso calc R 1 . .
    H H4B 1.0297 -0.0070 0.0700 0.046 Uiso calc R 1 . .
    C C5 0.9283(3) 0.0588(3) 0.1550(2) 0.0433(8) Uani d . 1 . .
    H H5A 0.9050 0.0093 0.1951 0.052 Uiso calc R 1 . .
    H H5B 0.9406 0.1287 0.1787 0.052 Uiso calc R 1 . .
    C C6 0.7370(3) 0.1162(3) -0.0014(2) 0.0382(7) Uani d . 1 . .
    H H6 0.7158 0.1505 -0.0476 0.046 Uiso calc R 1 . .
    C C7 0.7269(3) 0.0179(3) 0.0965(2) 0.0376(7) Uani d . 1 . .
    H H7 0.7015 -0.0299 0.1339 0.045 Uiso calc R 1 . .
    N N7 0.2452(3) 0.3129(3) 0.2674(2) 0.0646(10) Uani d D 1 . .
    O O1 0.293(2) 0.2228(13) 0.2776(16) 0.147(3) Uani d PD 0.172(7) A 1
    O O2 0.1369(11) 0.3192(19) 0.2856(14) 0.1018(18) Uani d PD 0.172(7) A 1
    O O3 0.2982(18) 0.3883(13) 0.2421(14) 0.229(6) Uani d PDU 0.172(7) A 1
    O O1' 0.2728(6) 0.2639(6) 0.3235(3) 0.147(3) Uani d PD 0.828(7) A 2
    O O2' 0.3137(4) 0.3107(5) 0.2130(3) 0.1018(18) Uani d PD 0.828(7) A 2
    O O3' 0.1580(7) 0.3633(8) 0.2599(3) 0.229(6) Uani d PDU 0.828(7) A 2
    O O4 0.9447(3) 0.5006(2) 0.13626(15) 0.0523(7) Uani d . 1 . .
    H H4' 0.9082 0.4529 0.1616 0.078 Uiso d R 1 . .
    H H4" 0.9664 0.5569 0.1606 0.078 Uiso d R 1 . .
    O O5 0.0000 0.6545(3) 0.2500 0.0667(11) Uani d S 1 . .
    H H5 0.0564 0.7003 0.2495 0.100 Uiso d R 1 . .
loop_
    _atom_site_aniso_label
    _atom_site_aniso_U_11
    _atom_site_aniso_U_22
    _atom_site_aniso_U_33
    _atom_site_aniso_U_12
    _atom_site_aniso_U_13
    _atom_site_aniso_U_23
    Cu1 0.0248(3) 0.0273(3) 0.0426(3) -0.0009(2) -0.0023(2) 0.0017(2)
    N1 0.0295(13) 0.0296(14) 0.0451(16) 0.0009(11) -0.0017(11) 0.0012(12)
    N2 0.0463(16) 0.0349(15) 0.0457(17) 0.0025(13) 0.0070(13) -0.0027(13)
    N3 0.0293(13) 0.0293(13) 0.0426(15) -0.0003(11) -0.0003(11) 0.0004(12)
    N4 0.0284(13) 0.0361(14) 0.0377(14) -0.0019(11) -0.0006(11) -0.0006(12)
    N5 0.0334(14) 0.0441(16) 0.0468(16) -0.0076(13) -0.0021(12) 0.0088(13)
    N6 0.0278(13) 0.0299(14) 0.0438(15) -0.0016(11) -0.0010(11) 0.0004(12)
    C1 0.0440(19) 0.0373(18) 0.0409(18) -0.0026(15) 0.0050(15) 0.0000(15)
    C2 0.0314(16) 0.0310(16) 0.0424(18) 0.0002(13) -0.0004(13) -0.0018(14)
    C3 0.0303(16) 0.0353(17) 0.055(2) 0.0033(14) -0.0073(14) 0.0066(16)
    C4 0.0363(17) 0.0300(16) 0.049(2) 0.0015(14) -0.0071(15) 0.0054(14)
    C5 0.0358(18) 0.055(2) 0.0386(18) -0.0058(16) -0.0068(14) 0.0005(16)
    C6 0.0337(17) 0.0366(17) 0.0443(18) -0.0014(14) -0.0027(14) 0.0063(15)
    C7 0.0327(17) 0.0372(18) 0.0428(18) -0.0054(14) 0.0007(14) 0.0049(14)
    N7 0.075(3) 0.070(2) 0.049(2) 0.006(2) -0.0036(18) -0.0077(19)
    O1 0.186(6) 0.172(6) 0.086(4) 0.005(5) 0.028(4) 0.069(5)
    O2 0.113(4) 0.117(4) 0.077(3) 0.031(3) 0.038(3) 0.014(3)
    O3 0.254(9) 0.362(13) 0.073(4) 0.241(10) 0.020(5) -0.005(6)
    O1' 0.186(6) 0.172(6) 0.086(4) 0.005(5) 0.028(4) 0.069(5)
    O2' 0.113(4) 0.117(4) 0.077(3) 0.031(3) 0.038(3) 0.014(3)
    O3' 0.254(9) 0.362(13) 0.073(4) 0.241(10) 0.020(5) -0.005(6)
    O4 0.0625(17) 0.0489(15) 0.0459(15) -0.0062(12) 0.0086(12) -0.0015(12)
    O5 0.070(3) 0.052(2) 0.078(3) 0.000 -0.008(2) 0.000
_geom_special_details
;
All e.s.d.'s (except the e.s.d. in the dihedral angle between two l.s. planes)
are estimated using the full covariance matrix. The cell e.s.d.'s are taken
into account individually in the estimation of e.s.d.'s in distances, angles
and torsion angles; correlations between e.s.d.'s in cell parameters are only
used when they are defined by crystal symmetry. An approximate (isotropic)
treatment of cell e.s.d.'s is used for estimating e.s.d.'s involving l.s.
planes.
;
loop_
    _geom_bond_atom_site_label_1
    _geom_bond_atom_site_label_2
    _geom_bond_site_symmetry_2
    _geom_bond_distance
    _geom_bond_publ_flag
    Cu1 N6 3 1.998(2) y
    Cu1 N6 7_655 1.998(2) y
    Cu1 N3 5_765 2.035(3) y
    Cu1 N3 . 2.035(3) y
    Cu1 O4 . 2.456(3) y
    N1 C2 . 1.319(4) ?
    N1 N2 . 1.352(4) ?
    N1 C3 . 1.462(4) ?
    N2 C1 . 1.306(4) ?
    N3 C2 . 1.324(4) ?
    N3 C1 . 1.355(4) ?
    N4 C7 . 1.318(4) ?
    N4 N5 . 1.357(4) ?
    N4 C5 . 1.452(4) ?
    N5 C6 . 1.304(4) ?
    N6 C7 . 1.319(4) ?
    N6 C6 . 1.350(4) ?
    N6 Cu1 3_445 1.998(2) ?
    C1 H1 . 0.9300 ?
    C2 H2 . 0.9300 ?
    C3 C4 . 1.512(5) ?
    C3 H3A . 0.9700 ?
    C3 H3B . 0.9700 ?
    C4 C5 . 1.526(5) ?
    C4 H4A . 0.9700 ?
    C4 H4B . 0.9700 ?
    C5 H5A . 0.9700 ?
    C5 H5B . 0.9700 ?
    C6 H6 . 0.9300 ?
    C7 H7 . 0.9300 ?
    N7 O3' . 1.164(6) ?
    N7 O1' . 1.180(5) ?
    N7 O3 . 1.199(11) ?
    N7 O2' . 1.232(5) ?
    N7 O1 . 1.253(10) ?
    N7 O2 . 1.261(10) ?
    O4 H4' . 0.8499 ?
    O4 H4" . 0.8500 ?
    O5 H5 . 0.8500 ?
loop_
    _geom_angle_atom_site_label_1
    _geom_angle_atom_site_label_2
    _geom_angle_atom_site_label_3
    _geom_angle_site_symmetry_1
    _geom_angle_site_symmetry_3
    _geom_angle
    _geom_angle_publ_flag
    N6 Cu1 N6 3 7_655 180.0 y
    N6 Cu1 N3 3 5_765 89.71(11) y
    N6 Cu1 N3 7_655 5_765 90.29(11) y
    N6 Cu1 N3 3 . 90.29(11) y
    N6 Cu1 N3 7_655 . 89.71(10) y
    N3 Cu1 N3 5_765 . 180.0 y
    N6 Cu1 O4 3 . 88.00(10) y
    N6 Cu1 O4 7_655 . 92.00(10) y
    N3 Cu1 O4 5_765 . 92.03(10) y
    N3 Cu1 O4 . . 87.97(10) y
    C2 N1 N2 . . 110.5(3) ?
    C2 N1 C3 . . 128.6(3) ?
    N2 N1 C3 . . 120.9(3) ?
    C1 N2 N1 . . 102.5(3) ?
    C2 N3 C1 . . 103.0(3) ?
    C2 N3 Cu1 . . 128.1(2) ?
    C1 N3 Cu1 . . 128.6(2) ?
    C7 N4 N5 . . 110.1(3) ?
    C7 N4 C5 . . 128.3(3) ?
    N5 N4 C5 . . 121.6(3) ?
    C6 N5 N4 . . 102.7(3) ?
    C7 N6 C6 . . 103.5(3) ?
    C7 N6 Cu1 . 3_445 128.7(2) ?
    C6 N6 Cu1 . 3_445 127.7(2) ?
    N2 C1 N3 . . 114.4(3) ?
    N2 C1 H1 . . 122.8 ?
    N3 C1 H1 . . 122.8 ?
    N1 C2 N3 . . 109.6(3) ?
    N1 C2 H2 . . 125.2 ?
    N3 C2 H2 . . 125.2 ?
    N1 C3 C4 . . 113.2(3) ?
    N1 C3 H3A . . 108.9 ?
    C4 C3 H3A . . 108.9 ?
    N1 C3 H3B . . 108.9 ?
    C4 C3 H3B . . 108.9 ?
    H3A C3 H3B . . 107.8 ?
    C3 C4 C5 . . 114.4(3) ?
    C3 C4 H4A . . 108.7 ?
    C5 C4 H4A . . 108.7 ?
    C3 C4 H4B . . 108.7 ?
    C5 C4 H4B . . 108.7 ?
    H4A C4 H4B . . 107.6 ?
    N4 C5 C4 . . 113.1(3) ?
    N4 C5 H5A . . 109.0 ?
    C4 C5 H5A . . 109.0 ?
    N4 C5 H5B . . 109.0 ?
    C4 C5 H5B . . 109.0 ?
    H5A C5 H5B . . 107.8 ?
    N5 C6 N6 . . 114.1(3) ?
    N5 C6 H6 . . 122.9 ?
    N6 C6 H6 . . 122.9 ?
    N4 C7 N6 . . 109.6(3) ?
    N4 C7 H7 . . 125.2 ?
    N6 C7 H7 . . 125.2 ?
    O3' N7 O1' . . 124.8(5) ?
    O3' N7 O3 . . 87.6(11) ?
    O1' N7 O3 . . 125.8(13) ?
    O3' N7 O2' . . 117.6(5) ?
    O1' N7 O2' . . 117.6(5) ?
    O3 N7 O2' . . 54.1(11) ?
    O3' N7 O1 . . 148.4(13) ?
    O1' N7 O1 . . 47.2(12) ?
    O3 N7 O1 . . 122.6(9) ?
    O2' N7 O1 . . 79.3(10) ?
    O3' N7 O2 . . 35.7(10) ?
    O1' N7 O2 . . 93.3(10) ?
    O3 N7 O2 . . 122.0(9) ?
    O2' N7 O2 . . 144.5(12) ?
    O1 N7 O2 . . 115.4(8) ?
    Cu1 O4 H4' . . 129.2 ?
    Cu1 O4 H4" . . 113.7 ?
    H4' O4 H4" . . 117.1 ?
loop_
    _geom_torsion_atom_site_label_1
    _geom_torsion_atom_site_label_2
    _geom_torsion_atom_site_label_3
    _geom_torsion_atom_site_label_4
    _geom_torsion_site_symmetry_1
    _geom_torsion_site_symmetry_2
    _geom_torsion_site_symmetry_3
    _geom_torsion_site_symmetry_4
    _geom_torsion
    _geom_torsion_publ_flag
    C2 N1 N2 C1 . . . . -0.1(3) ?
    C3 N1 N2 C1 . . . . 178.5(3) ?
    N6 Cu1 N3 C2 3 . . . 71.7(3) ?
    N6 Cu1 N3 C2 7_655 . . . -108.3(3) ?
    N3 Cu1 N3 C2 5_765 . . . 142(3) ?
    O4 Cu1 N3 C2 . . . . -16.3(3) ?
    N6 Cu1 N3 C1 3 . . . -102.6(3) ?
    N6 Cu1 N3 C1 7_655 . . . 77.4(3) ?
    N3 Cu1 N3 C1 5_765 . . . -32(4) ?
    O4 Cu1 N3 C1 . . . . 169.4(3) ?
    C7 N4 N5 C6 . . . . 0.3(4) ?
    C5 N4 N5 C6 . . . . -179.1(3) ?
    N1 N2 C1 N3 . . . . 0.4(4) ?
    C2 N3 C1 N2 . . . . -0.5(4) ?
    Cu1 N3 C1 N2 . . . . 174.9(2) ?
    N2 N1 C2 N3 . . . . -0.2(4) ?
    C3 N1 C2 N3 . . . . -178.7(3) ?
    C1 N3 C2 N1 . . . . 0.5(3) ?
    Cu1 N3 C2 N1 . . . . -175.0(2) ?
    C2 N1 C3 C4 . . . . 102.6(4) ?
    N2 N1 C3 C4 . . . . -75.7(4) ?
    N1 C3 C4 C5 . . . . -65.6(4) ?
    C7 N4 C5 C4 . . . . 122.2(4) ?
    N5 N4 C5 C4 . . . . -58.5(4) ?
    C3 C4 C5 N4 . . . . 108.7(3) ?
    N4 N5 C6 N6 . . . . -0.2(4) ?
    C7 N6 C6 N5 . . . . 0.0(4) ?
    Cu1 N6 C6 N5 3_445 . . . -178.7(2) ?
    N5 N4 C7 N6 . . . . -0.2(4) ?
    C5 N4 C7 N6 . . . . 179.1(3) ?
    C6 N6 C7 N4 . . . . 0.1(4) ?
    Cu1 N6 C7 N4 3_445 . . . 178.9(2) ?
data_global
_journal_date_recd_electronic     2009-08-31
_journal_date_accepted     2009-09-05
_journal_name_full     'Acta Crystallographica, Section E'
_journal_year     2009
_journal_volume     65
_journal_issue     10
_journal_page_first     m1198
_journal_page_last     m1199
_journal_paper_category     QM
_journal_coeditor_code     BT5049
_publ_contact_author_name     'En-Cui Yang'
_publ_contact_author_address
;
College of Chemistry and Life Science
Tianjin Key Laboratory of Structure and Performance for Functional Molecule
Tianjin Normal University
Tianjin 300387
People's Republic of China
;
_publ_contact_author_email     'encui_yang@yahoo.com.cn'
_publ_contact_author_fax     '+86 022 23766556'
_publ_contact_author_phone     '+86 022 23766556'
_publ_section_title
;\
<i>catena</i>-Poly[[[diaquacopper(II)]-bis[\m~2~-1,3-bis(1,2,4-triazol-1-yl)\
propane]] dinitrate monohydrate]
;
loop_
    _publ_author_name
    _publ_author_footnote
    _publ_author_address
    'Feng, Wen' .
;
College of Chemistry and Life Science
Tianjin Key Laboratory of the Structure and Performance of Functional Molecules
Tianjin Normal University
Tianjin 300387
People's Republic of China
;
    'Zhao, Xiao-Jun' .
;
College of Chemistry and Life Science
Tianjin Key Laboratory of the Structure and Performance of Functional Molecules
Tianjin Normal University
Tianjin 300387
People's Republic of China
;
    'Yang, En-Cui' .
;
College of Chemistry and Life Science
Tianjin Key Laboratory of the Structure and Performance of Functional Molecules
Tianjin Normal University
Tianjin 300387
People's Republic of China
;
