# Supplementary material for: catena-Poly[[[diaqua­copper(II)]-bis­[μ2-1,3-bis­(1,2,4-triazol-1-yl)propane]] dinitrate monohydrate]
Source: Acta Crystallogr Sect E Struct Rep Online. 2009 Sep 12;65(Pt 10):m1198–9. doi: 10.1107/S1600536809035958 (PMC2970232; doi:10.1107/S1600536809035958)
Supplement: Supplementary file 2 [file e-65-m1198-Isup2.hkl]

# 
# h,k,l, Fc-squared, Fo-squared, sigma(Fo-squared) and status flag 
# 
data_I
_shelx_title ' 70926A in C2/c' 
_shelx_refln_list_code          4 
_shelx_F_calc_maximum      247.04 
_exptl_crystal_F_000      1236.00 
_reflns_d_resolution_high  0.8406 
 
loop_ 
 _symmetry_equiv_pos_as_xyz 
 'x, y, z' 
 '-x, y, -z+1/2' 
 'x+1/2, y+1/2, z' 
 '-x+1/2, y+1/2, -z+1/2' 
 '-x, -y, -z' 
 'x, -y, z-1/2' 
 '-x+1/2, -y+1/2, -z' 
 'x+1/2, -y+1/2, z-1/2' 
 
_cell_length_a    11.1773 
_cell_length_b    12.4495 
_cell_length_c    17.3118 
_cell_angle_alpha  90.000 
_cell_angle_beta   91.655 
_cell_angle_gamma  90.000 
 
_shelx_F_squared_multiplier     1.000 
 
loop_ 
 _refln_index_h 
 _refln_index_k 
 _refln_index_l 
 _refln_F_squared_calc 
 _refln_F_squared_meas 
 _refln_F_squared_sigma 
 _refln_observed_status 
   2   0   0     2933.61     2239.78     28.91 o 
   4   0   0     3186.48     3109.58     45.15 o 
   6   0   0     1116.89      798.34     26.05 o 
   8   0   0      689.81      870.20     22.03 o 
  10   0   0       80.33       62.90     11.29 o 
  12   0   0     2119.80     1963.32     60.48 o 
   1   1   0     8231.98     8843.82     59.87 o 
   3   1   0    27796.66    27064.12    136.81 o 
   5   1   0    16820.05    17467.60    121.40 o 
   7   1   0      687.73      642.41     14.65 o 
   9   1   0     3665.48     3798.62     42.61 o 
  11   1   0      551.07      529.94     23.69 o 
  13   1   0     1087.18     1095.08     51.58 o 
   0   2   0     6315.97     6068.72     60.41 o 
   2   2   0    17911.98    18006.63     81.63 o 
   4   2   0    12476.04    13334.26     66.18 o 
   6   2   0    14722.23    13908.75     73.84 o 
   8   2   0      588.90      536.48     18.43 o 
  10   2   0      136.54      195.11     12.71 o 
  12   2   0     1001.88     1067.25     33.13 o 
   1   3   0     6706.03     7058.04     33.03 o 
   3   3   0     3147.82     3845.61     22.64 o 
   5   3   0     4489.60     4334.50     30.70 o 
   7   3   0     8188.40     7832.87     50.84 o 
   9   3   0     4619.17     4606.04     39.97 o 
  11   3   0     1470.19     1566.36     39.00 o 
  13   3   0      506.99      530.13     39.24 o 
   0   4   0    15918.25    14918.79     81.47 o 
   2   4   0    21185.12    21704.52    115.91 o 
   4   4   0    13029.93    12566.65     68.74 o 
   6   4   0       19.19       26.15      4.67 o 
   8   4   0      264.45      231.48     12.42 o 
  10   4   0     2182.20     2274.46     45.01 o 
  12   4   0      556.19      492.71     35.34 o 
   1   5   0    20990.55    21793.06     82.40 o 
   3   5   0     7042.37     6399.76     35.64 o 
   5   5   0     4818.84     4789.15     31.40 o 
   7   5   0     1555.54     1545.76     24.28 o 
   9   5   0       36.17       41.89     11.30 o 
  11   5   0      576.40      576.58     26.91 o 
   0   6   0    32728.45    33951.43    175.88 o 
   2   6   0    17608.39    19247.54     76.37 o 
   4   6   0     7952.77     6643.12     39.10 o 
   6   6   0     1123.56     1215.57     21.39 o 
   8   6   0     2742.65     2835.71     49.54 o 
  10   6   0      778.42      732.57     54.53 o 
  12   6   0       23.10       39.09     15.28 o 
   1   7   0     9510.42     9216.83     44.14 o 
   3   7   0     4623.53     5219.93     34.19 o 
   5   7   0     5267.11     4756.39     40.10 o 
   7   7   0     1458.87     1505.81     35.39 o 
   9   7   0     2048.58     1958.18     46.19 o 
  11   7   0      361.28      384.31     64.93 o 
   0   8   0     1626.78     1337.70     20.49 o 
   2   8   0     4623.56     4310.62     36.75 o 
   4   8   0     8821.17     9240.61     61.96 o 
   6   8   0     1986.43     2023.41     30.82 o 
   8   8   0     1243.44     1056.96     32.99 o 
  10   8   0      113.21      112.72     17.09 o 
   1   9   0     4710.48     4916.13     31.80 o 
   3   9   0     2684.72     2795.04     30.70 o 
   5   9   0      597.61      553.44     18.03 o 
   7   9   0       12.30       28.38     15.07 o 
   9   9   0     1279.10     1264.66     38.94 o 
   0  10   0     3882.81     4015.10     41.67 o 
   2  10   0     1639.88     1699.58     33.98 o 
   4  10   0     1629.52     1774.91     28.49 o 
   6  10   0       37.31       31.25     11.93 o 
   8  10   0     2101.42     2039.36     77.50 o 
   1  11   0      489.16      599.51     15.68 o 
   3  11   0     2818.22     2748.14     33.61 o 
   5  11   0     2262.15     2265.72     38.50 o 
   7  11   0      511.48      537.14     45.34 o 
   0  12   0      672.74      708.90     36.64 o 
   2  12   0     2535.88     2533.20     32.95 o 
   4  12   0     1704.65     1673.46     33.29 o 
   6  12   0      560.00      539.88     27.09 o 
   1  13   0     3249.71     3229.13     55.74 o 
   3  13   0     1497.77     1408.55     30.49 o 
   5  13   0       73.10      115.85     14.03 o 
   0  14   0      686.36      670.38     40.21 o 
   2  14   0     1470.14     1359.46     77.92 o 
   4  14   0      828.74      891.42     34.19 o 
 -11   1   1      435.80      423.23     14.92 o 
  -9   1   1       13.32        9.30      5.96 o 
  -7   1   1      933.45     1159.78     18.78 o 
  -5   1   1     8415.65     8685.32     56.27 o 
  -3   1   1    49280.68    51611.52    482.20 o 
  -1   1   1      701.81      821.21     14.81 o 
   1   1   1     2225.52     2240.38     36.64 o 
   3   1   1    26566.16    25182.15    129.69 o 
   5   1   1      293.84      291.73      7.50 o 
   7   1   1      376.86      285.07     19.45 o 
   9   1   1      536.59      591.56     15.03 o 
  11   1   1       60.97       76.86     10.95 o 
  13   1   1      106.33      135.96     28.06 o 
 -12   2   1        3.64      -14.51     12.20 o 
 -10   2   1     1379.53     1359.00     22.40 o 
  -8   2   1     1053.19      961.47     16.46 o 
  -6   2   1     4728.68     5032.96     40.60 o 
  -4   2   1      452.62      427.34      8.85 o 
  -2   2   1     6226.76     6796.65     54.14 o 
   0   2   1      183.01       39.56      2.50 o 
   2   2   1     9213.89    10123.78     76.71 o 
   4   2   1     4689.59     5200.31     32.12 o 
   6   2   1      632.91      595.08     11.42 o 
   8   2   1      798.05      977.29     14.36 o 
  10   2   1     1064.46     1145.59     24.52 o 
  12   2   1       94.22       74.56     15.12 o 
 -13   3   1      285.47      350.54     73.57 o 
 -11   3   1      627.56      647.42     26.73 o 
  -9   3   1     1008.15      827.51     20.22 o 
  -7   3   1        7.57       55.52     10.64 o 
  -5   3   1       59.92      115.48      9.54 o 
  -3   3   1      131.51      139.72      8.44 o 
  -1   3   1    35470.46    34925.48    278.36 o 
   1   3   1     5006.02     5430.33     28.70 o 
   3   3   1    11528.62    10956.63     49.71 o 
   5   3   1      663.74      753.30     11.67 o 
   7   3   1       29.88      135.16      8.56 o 
   9   3   1        2.24       10.38     10.42 o 
  11   3   1      555.25      528.25     36.73 o 
 -12   4   1      809.48      735.83     30.43 o 
 -10   4   1       78.28       81.18     23.94 o 
  -8   4   1     1144.10     1124.26     38.41 o 
  -6   4   1     3644.93     3126.15     27.13 o 
  -4   4   1      270.62      700.67     13.63 o 
  -2   4   1     2174.89     1905.75     18.51 o 
   0   4   1    19906.63    20780.51     77.10 o 
   2   4   1     5301.45     5009.58     32.50 o 
   4   4   1      290.49       90.38      5.60 o 
   6   4   1     1638.77     2196.40     22.20 o 
   8   4   1       33.47       33.11      6.96 o 
  10   4   1      865.52      889.41     29.20 o 
  12   4   1      225.13      161.45     18.75 o 
 -11   5   1       28.60       25.33     13.66 o 
  -9   5   1        2.28        5.86      9.14 o 
  -7   5   1       94.99       99.11     12.77 o 
  -5   5   1      157.01      125.48      8.20 o 
  -3   5   1     3490.45     3251.43     27.10 o 
  -1   5   1     4585.06     5299.20     27.02 o 
   1   5   1      619.08      671.55      8.17 o 
   3   5   1       90.89       38.96      3.96 o 
   5   5   1      575.54      810.57     12.03 o 
   7   5   1      354.83      392.98     13.45 o 
   9   5   1       82.66       65.38     11.71 o 
  11   5   1       43.99       20.51     13.34 o 
 -12   6   1      102.71       70.67     17.46 o 
 -10   6   1       85.58       53.39     12.89 o 
  -8   6   1      962.68      914.94     45.47 o 
  -6   6   1      232.77      172.06     10.19 o 
  -4   6   1      260.26      467.34     11.40 o 
  -2   6   1       61.67      118.54      6.14 o 
   0   6   1       71.81       63.42      6.27 o 
   2   6   1     2267.81     2371.10     17.28 o 
   4   6   1     1490.22     1397.51     15.81 o 
   6   6   1      282.13      367.36     10.53 o 
   8   6   1       28.81       68.15     11.62 o 
  10   6   1       98.53       92.82     15.56 o 
  12   6   1      100.82       84.65     19.42 o 
 -11   7   1      136.88      131.25     18.28 o 
  -9   7   1       84.13      121.50     28.35 o 
  -7   7   1        0.18       -3.93      6.52 o 
  -5   7   1     1683.18     1780.79     51.15 o 
  -3   7   1       22.04       34.94      6.99 o 
  -1   7   1      102.61       97.86      4.89 o 
   1   7   1      425.68      482.99      8.57 o 
   3   7   1     1735.40     1658.19     18.02 o 
   5   7   1       24.43       35.68      6.00 o 
   7   7   1      920.32      910.87     28.43 o 
   9   7   1       23.56       36.70     16.47 o 
  11   7   1      159.77      153.87     18.47 o 
 -10   8   1      130.54      119.35     17.19 o 
  -8   8   1        2.89       14.34     11.66 o 
  -6   8   1       36.06       39.77      8.41 o 
  -4   8   1      594.99      678.69     15.21 o 
  -2   8   1       55.40       78.66      5.26 o 
   0   8   1      320.85      351.75      8.19 o 
   2   8   1      665.90      687.35     12.23 o 
   4   8   1      623.16      730.38     20.62 o 
   6   8   1        1.16        4.64      7.07 o 
   8   8   1      277.13      256.54     19.37 o 
  10   8   1       94.95       95.69     15.76 o 
  -9   9   1       84.73       83.41     16.63 o 
  -7   9   1      277.21      274.10     19.33 o 
  -5   9   1      246.40      271.30     16.47 o 
  -3   9   1       31.85       76.34      7.52 o 
  -1   9   1      756.90      671.44     11.47 o 
   1   9   1     1835.23     2157.30     20.02 o 
   3   9   1       11.54       28.10      8.57 o 
   5   9   1      520.64      402.12     16.36 o 
   7   9   1      527.49      543.84     34.17 o 
   9   9   1      128.35       76.53     15.92 o 
  -8  10   1       11.12       -5.10     12.75 o 
  -6  10   1      757.72      729.71     27.75 o 
  -4  10   1      351.00      377.00     13.77 o 
  -2  10   1       81.14       82.95      8.32 o 
   0  10   1      206.67      290.06      9.14 o 
   2  10   1      402.48      453.23     13.47 o 
   4  10   1       41.92       48.67      7.68 o 
   6  10   1      320.26      287.42     16.30 o 
   8  10   1      129.96      143.24     17.98 o 
  -7  11   1        0.62       -6.16     13.45 o 
  -5  11   1      136.34      136.96     11.33 o 
  -3  11   1      222.62      223.92     16.08 o 
  -1  11   1       97.13       95.32      8.79 o 
   1  11   1      195.48      181.74     11.93 o 
   3  11   1     1011.02     1110.17     21.99 o 
   5  11   1      412.35      449.08     19.43 o 
   7  11   1      170.35      246.70     24.16 o 
  -6  12   1       45.03       22.01     13.91 o 
  -4  12   1      190.81      169.49     12.19 o 
  -2  12   1     1284.11     1373.27     24.57 o 
   0  12   1       16.12       28.75     11.32 o 
   2  12   1     1784.42     1761.85     32.41 o 
   4  12   1       66.30       74.70     18.36 o 
   6  12   1        0.36       -5.46     10.20 o 
  -5  13   1      254.73      250.13     17.66 o 
  -3  13   1       51.29       52.84     10.44 o 
  -1  13   1      275.52      326.32     24.46 o 
   1  13   1      143.85      164.79     16.82 o 
   3  13   1      252.51      195.57     29.91 o 
   5  13   1      232.75      177.73     21.79 o 
  -4  14   1      224.17      245.82     22.17 o 
  -2  14   1       74.59       75.75     16.17 o 
   0  14   1       20.90       40.53     15.88 o 
   2  14   1       37.95       69.25     23.39 o 
   4  14   1       18.19       11.60     13.45 o 
 -12   0   2      826.19      901.96     30.11 o 
 -10   0   2     2973.51     3042.31     47.33 o 
  -8   0   2     1190.62      888.25     30.86 o 
  -6   0   2     2430.08     2645.32     46.97 o 
  -4   0   2      916.83     1140.16     24.36 o 
  -2   0   2    25575.46    26622.75    232.03 o 
   0   0   2    49087.26    45100.95    413.40 o 
   2   0   2    26283.22    28714.94    258.54 o 
   4   0   2       41.19       46.17     12.05 o 
   6   0   2     4684.71     4652.99     50.25 o 
   8   0   2     3267.75     2906.38     78.76 o 
  10   0   2      175.82      171.77     15.43 o 
  12   0   2     1739.57     1793.71     59.37 o 
 -13   1   2     1891.79     1982.19     47.47 o 
 -11   1   2      142.04      180.95     16.12 o 
  -9   1   2      346.37      337.33     13.33 o 
  -7   1   2      885.98      862.13     17.72 o 
  -5   1   2     2332.92     1911.70     21.01 o 
  -3   1   2      946.85     1071.09     12.49 o 
  -1   1   2    22193.36    21365.56    132.67 o 
   1   1   2     2565.49     2492.01     18.25 o 
   3   1   2    32985.11    32491.86    141.53 o 
   5   1   2    18342.15    17780.85    105.73 o 
   7   1   2      760.70      646.43     19.10 o 
   9   1   2     3121.27     3141.24     33.24 o 
  11   1   2     1700.90     1757.82     42.85 o 
  13   1   2      433.08      428.27     36.05 o 
 -12   2   2     1177.25     1134.94     34.92 o 
 -10   2   2     2424.99     2383.75     35.19 o 
  -8   2   2     4437.64     4578.40     42.90 o 
  -6   2   2    15077.86    15772.85     93.29 o 
  -4   2   2     9554.96     8449.64     52.73 o 
  -2   2   2     8892.46     9207.73     66.67 o 
   0   2   2    18926.63    19217.10     86.06 o 
   2   2   2       26.59       91.59      3.82 o 
   4   2   2    43646.33    41964.85    148.56 o 
   6   2   2    14232.93    14738.40     67.76 o 
   8   2   2     4265.72     4218.37     31.01 o 
  10   2   2       80.10      121.83     11.18 o 
  12   2   2     1637.58     1583.55     40.02 o 
 -11   3   2     2319.66     2192.52     46.90 o 
  -9   3   2     4951.56     4945.91     72.76 o 
  -7   3   2     4800.20     5020.46     43.17 o 
  -5   3   2       28.68      108.58      6.26 o 
  -3   3   2     4021.54     4401.75     51.03 o 
  -1   3   2    35282.08    34250.95    173.42 o 
   1   3   2     9145.36     8734.55     45.30 o 
   3   3   2     8091.80     7757.38     44.16 o 
   5   3   2    11122.70    11006.21     59.57 o 
   7   3   2    23728.14    24367.00    119.65 o 
   9   3   2     4531.22     4494.63     48.00 o 
  11   3   2     1559.58     1382.24     36.68 o 
 -12   4   2     1035.57     1034.74     67.49 o 
 -10   4   2     3229.64     3137.93     54.32 o 
  -8   4   2     1501.96     1456.66     25.47 o 
  -6   4   2     8366.45     8054.80     56.47 o 
  -4   4   2      484.44      491.95     14.30 o 
  -2   4   2    16068.36    14901.14     85.78 o 
   0   4   2     3632.34     3688.85     19.76 o 
   2   4   2    17773.61    17982.79     76.29 o 
   4   4   2    10045.86     9647.45     48.00 o 
   6   4   2     3234.33     2746.33     25.02 o 
   8   4   2     2652.71     2835.04     35.73 o 
  10   4   2     2588.13     2392.65     47.13 o 
  12   4   2      911.80      911.25     75.00 o 
 -11   5   2     1152.06     1164.07     36.38 o 
  -9   5   2      140.36      154.77     11.57 o 
  -7   5   2      949.76      758.79     18.36 o 
  -5   5   2     5043.33     5319.34     47.37 o 
  -3   5   2      151.08       93.05     12.62 o 
  -1   5   2     5674.05     5288.20     27.07 o 
   1   5   2     7636.73     7538.45     54.03 o 
   3   5   2    13254.69    13819.35     69.35 o 
   5   5   2    14471.38    13479.62     65.48 o 
   7   5   2     3671.78     3602.89     39.46 o 
   9   5   2       43.98       46.56     11.52 o 
  11   5   2     1328.10     1432.96     38.95 o 
 -12   6   2      106.14      116.99     18.36 o 
 -10   6   2     1026.49     1038.22     33.48 o 
  -8   6   2      938.60      993.68     31.02 o 
  -6   6   2     2491.36     2190.23     30.31 o 
  -4   6   2     2861.46     3235.18     34.68 o 
  -2   6   2    10007.50     9227.97     55.16 o 
   0   6   2     5910.00     5787.56     30.46 o 
   2   6   2     7228.74     6614.54     41.34 o 
   4   6   2     2123.26     2545.96     21.86 o 
   6   6   2      901.37      684.15     14.58 o 
   8   6   2     2029.64     2125.12     46.28 o 
  10   6   2     1501.50     1534.18     39.50 o 
  12   6   2       72.97       79.06     21.53 o 
 -11   7   2      822.06      754.15     32.21 o 
  -9   7   2     3043.11     2900.69     54.75 o 
  -7   7   2       18.22       32.30      8.22 o 
  -5   7   2     1594.19     1816.18     27.77 o 
  -3   7   2     1063.07      685.48     16.43 o 
  -1   7   2     1406.59     1575.95     14.83 o 
   1   7   2     3495.71     3329.58     27.75 o 
   3   7   2    12015.15    11211.88     72.16 o 
   5   7   2     4145.08     4648.61     33.59 o 
   7   7   2     4410.25     4166.43     68.53 o 
   9   7   2     1748.65     1879.37     42.58 o 
  11   7   2        8.03        7.39     12.75 o 
 -10   8   2      334.56      325.84     23.38 o 
  -8   8   2     1738.57     1800.99     65.58 o 
  -6   8   2     1286.42     1269.69     25.27 o 
  -4   8   2     4066.84     3885.07     36.80 o 
  -2   8   2     1048.90     1072.46     15.20 o 
   0   8   2     4474.53     4761.90     29.73 o 
   2   8   2     1032.00      942.72     14.17 o 
   4   8   2    13229.07    13272.98     85.81 o 
   6   8   2      779.49      766.75     20.93 o 
   8   8   2      998.58     1112.02     33.90 o 
  10   8   2      225.99      189.17     19.10 o 
  -9   9   2     2314.50     2316.50    100.04 o 
  -7   9   2       85.62       84.41     13.27 o 
  -5   9   2     1257.29     1221.69     31.73 o 
  -3   9   2      525.08      551.09     14.18 o 
  -1   9   2      838.80      817.74     13.98 o 
   1   9   2     6916.55     7352.07     54.45 o 
   3   9   2     7076.97     7128.36     46.24 o 
   5   9   2      859.67      949.62     23.37 o 
   7   9   2     2041.03     1982.87     48.31 o 
   9   9   2     3006.82     2961.77     59.14 o 
  -8  10   2     1686.64     1569.31     42.37 o 
  -6  10   2      128.01      204.15     13.99 o 
  -4  10   2     1766.02     1846.19     27.09 o 
  -2  10   2     5352.94     5484.68     53.69 o 
   0  10   2     1517.29     1570.93     24.56 o 
   2  10   2     1141.12     1176.67     20.24 o 
   4  10   2     1543.63     1531.97     29.43 o 
   6  10   2      926.36      925.19     31.61 o 
   8  10   2     2447.47     2274.72     62.56 o 
  -7  11   2      716.21      749.10     52.52 o 
  -5  11   2     2585.68     2529.28     39.43 o 
  -3  11   2      753.46      893.76     19.92 o 
  -1  11   2       18.48       24.43      7.29 o 
   1  11   2      918.28      894.76     21.74 o 
   3  11   2     3625.30     3859.00     40.05 o 
   5  11   2     2332.22     2264.87     38.78 o 
   7  11   2     1702.02     1666.15     36.15 o 
  -6  12   2      363.07      354.27     23.48 o 
  -4  12   2      651.46      696.88     20.79 o 
  -2  12   2      834.61      863.39     20.20 o 
   0  12   2      387.68      394.25     21.51 o 
   2  12   2     3461.02     3410.26     44.76 o 
   4  12   2     1581.49     1552.35     39.48 o 
   6  12   2      477.66      470.40     28.56 o 
  -5  13   2        6.44       -0.14     13.31 o 
  -3  13   2      895.94      967.93     26.35 o 
  -1  13   2     2064.09     2131.79     45.61 o 
   1  13   2     1241.30     1329.81     35.66 o 
   3  13   2     1032.33      999.84     33.90 o 
   5  13   2      321.42      350.68     19.66 o 
  -4  14   2      972.46      963.99     52.55 o 
  -2  14   2      191.60      224.09     20.07 o 
   0  14   2      470.45      529.40     26.37 o 
   2  14   2     1654.26     1768.38     63.40 o 
   4  14   2      480.38      487.31     38.78 o 
 -13   1   3       19.08       20.91     15.08 o 
 -11   1   3       50.36       48.17     13.35 o 
  -9   1   3        7.00       23.28      7.40 o 
  -7   1   3      921.16      710.76     15.47 o 
  -5   1   3     1413.91     1486.41     24.21 o 
  -3   1   3    10947.15    10984.96     63.19 o 
  -1   1   3     3030.44     2787.43     48.30 o 
   1   1   3    17888.49    18594.40     83.49 o 
   3   1   3     3300.46     3646.42     21.02 o 
   5   1   3     4741.64     4859.65     33.11 o 
   7   1   3      289.00      432.75     10.67 o 
   9   1   3      332.29      283.48     11.60 o 
  11   1   3      102.16       96.99     11.76 o 
  13   1   3       17.53        8.84     15.46 o 
 -12   2   3        7.17       10.16     13.50 o 
 -10   2   3      333.13      323.46     19.33 o 
  -8   2   3     1336.92     1450.08     23.10 o 
  -6   2   3     2291.46     2329.33     25.84 o 
  -4   2   3     6218.63     6265.28     42.65 o 
  -2   2   3    13451.00    14849.76    101.07 o 
   0   2   3    33901.86    36130.41    241.93 o 
   2   2   3    17692.35    19162.68     88.61 o 
   4   2   3     3187.44     3564.71     22.42 o 
   6   2   3      275.57      288.81      9.21 o 
   8   2   3      936.94      778.17     18.44 o 
  10   2   3      135.61      167.58     14.46 o 
  12   2   3      205.27      191.27     15.28 o 
 -11   3   3       80.78       51.99     11.17 o 
  -9   3   3       22.00        6.59     16.95 o 
  -7   3   3       37.98      130.25      8.71 o 
  -5   3   3      243.45      345.64     12.90 o 
  -3   3   3     1721.88     1399.03     21.81 o 
  -1   3   3    17489.07    16632.23    112.35 o 
   1   3   3     5768.47     5493.60     32.79 o 
   3   3   3      188.92      148.42      5.67 o 
   5   3   3      336.66      450.06     11.13 o 
   7   3   3      836.68      989.90     19.98 o 
   9   3   3     1087.66     1123.84     23.70 o 
  11   3   3       25.70       52.80     13.48 o 
 -12   4   3      353.12      428.46     25.95 o 
 -10   4   3      133.06      139.33     12.96 o 
  -8   4   3     1942.36     2120.38     37.80 o 
  -6   4   3       11.57       48.31     11.21 o 
  -4   4   3      167.33      383.80     13.14 o 
  -2   4   3       36.37      141.44      8.38 o 
   0   4   3     2221.01     2136.08     15.75 o 
   2   4   3     3925.00     4075.28     24.65 o 
   4   4   3        0.00       50.55      4.97 o 
   6   4   3     5368.61     4658.23     37.59 o 
   8   4   3      137.97      168.77     13.38 o 
  10   4   3     1904.31     1744.86     40.69 o 
  12   4   3       16.60       32.96     14.62 o 
 -11   5   3      106.03      107.65     21.31 o 
  -9   5   3       13.00       16.03      8.57 o 
  -7   5   3      151.17      171.99     15.04 o 
  -5   5   3      207.48      271.85     13.78 o 
  -3   5   3      534.98      921.16     20.10 o 
  -1   5   3     2576.73     3032.35     24.71 o 
   1   5   3       26.69       19.26      2.77 o 
   3   5   3     1242.91     1161.52     15.60 o 
   5   5   3       59.64      106.88      6.98 o 
   7   5   3      299.66      293.94     12.96 o 
   9   5   3      385.75      409.04     20.93 o 
  11   5   3      103.30      123.16     16.91 o 
 -12   6   3        3.31        4.14     23.03 o 
 -10   6   3      315.27      329.69     26.96 o 
  -8   6   3      352.72      374.98     16.03 o 
  -6   6   3      212.61      286.37     12.88 o 
  -4   6   3      855.00      578.97     14.71 o 
  -2   6   3     5217.66     5068.76     37.25 o 
   0   6   3     3603.17     3869.60     23.64 o 
   2   6   3     1885.76     1986.09     18.12 o 
   4   6   3        4.12       -1.52      3.55 o 
   6   6   3     1096.23     1010.21     17.80 o 
   8   6   3      756.94      877.31     28.18 o 
  10   6   3       55.93       50.48     13.73 o 
 -11   7   3       50.62       38.85     14.35 o 
  -9   7   3      377.42      399.71     23.07 o 
  -7   7   3      125.81      111.15     10.31 o 
  -5   7   3      153.29      165.85     12.77 o 
  -3   7   3      127.82      155.17      9.38 o 
  -1   7   3       59.25       66.63      4.50 o 
   1   7   3     2473.28     2661.41     19.87 o 
   3   7   3     2143.20     2527.41     22.60 o 
   5   7   3       14.81       45.50      6.56 o 
   7   7   3     1651.55     1734.35     31.10 o 
   9   7   3      115.09      124.01     16.07 o 
  11   7   3      115.93      105.76     17.09 o 
 -10   8   3        3.44        7.02     12.13 o 
  -8   8   3        2.92        4.42      8.61 o 
  -6   8   3      243.11      231.60     18.20 o 
  -4   8   3      351.11      357.41     16.53 o 
  -2   8   3      478.74      473.01     12.36 o 
   0   8   3        0.80       11.12      3.78 o 
   2   8   3       10.64       17.70      4.78 o 
   4   8   3       25.45       33.33      7.91 o 
   6   8   3      861.15      783.01     34.86 o 
   8   8   3      292.56      300.87     19.72 o 
  10   8   3      255.84      226.76     48.04 o 
  -9   9   3        2.46       10.11     12.85 o 
  -7   9   3       12.11       17.28      8.72 o 
  -5   9   3       29.85       21.01      8.15 o 
  -3   9   3      965.64      843.77     17.21 o 
  -1   9   3       52.15       99.36      7.24 o 
   1   9   3     1041.62     1176.79     16.77 o 
   3   9   3      303.42      256.40     13.25 o 
   5   9   3      577.57      567.38     24.71 o 
   7   9   3      100.32      131.85     12.50 o 
   9   9   3       76.43       55.94     15.81 o 
  -8  10   3       11.16        0.66     12.35 o 
  -6  10   3      116.51       86.25     11.18 o 
  -4  10   3      182.36      192.23     13.17 o 
  -2  10   3     1349.07     1403.79     22.69 o 
   0  10   3       61.18       48.61      7.18 o 
   2  10   3      367.54      282.57     10.33 o 
   4  10   3       14.10       20.51      8.39 o 
   6  10   3       60.63       78.89     11.17 o 
   8  10   3        8.69       29.19     19.88 o 
  -7  11   3       45.93       30.60     13.56 o 
  -5  11   3       73.07       55.07     11.23 o 
  -3  11   3      157.32      142.10     10.44 o 
  -1  11   3      900.31      934.61     22.62 o 
   1  11   3       91.96       93.15      9.49 o 
   3  11   3      105.99      120.16     12.22 o 
   5  11   3     1136.96     1043.16     27.20 o 
   7  11   3       41.17       63.68     17.92 o 
  -6  12   3       36.43       27.60     13.78 o 
  -4  12   3        5.56        8.78      9.74 o 
  -2  12   3        4.11       -5.59      9.07 o 
   0  12   3      269.09      255.72     14.54 o 
   2  12   3       19.79       25.44     12.90 o 
   4  12   3      280.62      297.31     46.13 o 
   6  12   3      177.80      148.90     14.56 o 
  -5  13   3       83.51       57.94     15.44 o 
  -3  13   3      120.17      127.55     13.54 o 
  -1  13   3      122.63      139.62     35.95 o 
   1  13   3       12.67       23.78     12.85 o 
   3  13   3        3.54       -3.78     15.46 o 
   5  13   3      103.07       98.23     16.06 o 
  -2  14   3      300.13      329.82     30.56 o 
   0  14   3       19.64       18.36     13.61 o 
   2  14   3      106.66      136.09     27.09 o 
 -12   0   4      925.66      984.78     45.93 o 
 -10   0   4     2592.76     2618.16     45.27 o 
  -8   0   4     5913.39     6436.07     68.03 o 
  -6   0   4    11354.87    10766.16    121.99 o 
  -4   0   4    19784.82    20488.35    137.68 o 
  -2   0   4     6350.24     6105.67     48.01 o 
   0   0   4    34884.69    38503.74    239.27 o 
   2   0   4     5809.20     6895.20     53.38 o 
   4   0   4     1725.42     1649.31     23.15 o 
   6   0   4     4349.29     4049.67     44.90 o 
   8   0   4    11077.30    11786.46    162.92 o 
  10   0   4     1625.12     1550.83     51.51 o 
  12   0   4     1979.45     2031.91     66.45 o 
 -13   1   4     1053.79     1080.11     36.59 o 
 -11   1   4      213.80      192.79     14.28 o 
  -9   1   4     1166.51     1302.75     24.23 o 
  -7   1   4    10442.73    10501.56     73.18 o 
  -5   1   4     5011.23     5217.48     40.74 o 
  -3   1   4     1790.21     1471.40     15.98 o 
  -1   1   4    61028.07    63922.84    480.58 o 
   1   1   4     8702.79     8014.80     41.69 o 
   3   1   4     7853.21     7765.22     37.79 o 
   5   1   4    15047.37    15085.84     77.28 o 
   7   1   4     2462.67     2447.42     25.06 o 
   9   1   4      157.44      168.71     11.34 o 
  11   1   4     1905.56     1878.56     71.10 o 
 -12   2   4      646.91      649.37     28.02 o 
 -10   2   4     2597.50     2754.13     47.18 o 
  -8   2   4     3741.96     3346.71     36.80 o 
  -6   2   4    14775.46    15413.77     93.50 o 
  -4   2   4     4583.12     4709.23     35.24 o 
  -2   2   4     4812.27     4527.23     78.50 o 
   0   2   4    19341.27    20035.79    104.97 o 
   2   2   4     1101.39     1195.57     13.17 o 
   4   2   4     3219.67     3036.84     20.70 o 
   6   2   4     5966.18     5517.43     38.48 o 
   8   2   4     4102.75     4168.21     44.20 o 
  10   2   4     3000.53     3028.30     40.99 o 
  12   2   4     2051.32     2092.37     47.07 o 
 -11   3   4     3354.97     3499.95     73.73 o 
  -9   3   4      684.27      682.71     23.58 o 
  -7   3   4     5182.19     5028.64     66.29 o 
  -5   3   4     1329.30     1331.83     24.57 o 
  -3   3   4      482.76      276.58     27.22 o 
  -1   3   4     6986.76     6781.89     73.14 o 
   1   3   4     1230.00     1459.31     14.76 o 
   3   3   4     1809.49     1486.43     16.43 o 
   5   3   4     3629.39     3181.66     27.91 o 
   7   3   4     6859.45     6841.21     92.11 o 
   9   3   4     1218.19     1256.80     25.47 o 
  11   3   4     1468.59     1472.16     30.72 o 
 -12   4   4      627.02      710.77     30.71 o 
 -10   4   4     2961.11     2892.81     72.07 o 
  -8   4   4     4444.52     4562.43     58.60 o 
  -6   4   4     6409.88     6771.49     99.65 o 
  -4   4   4       20.12       42.04      6.70 o 
  -2   4   4     7814.96     7388.43     64.23 o 
   0   4   4     4555.06     5609.69     34.82 o 
   2   4   4     1053.65      592.23     10.48 o 
   4   4   4     1032.78     1052.82     15.19 o 
   6   4   4     6301.33     6453.16     46.78 o 
   8   4   4     2767.29     2613.72     35.33 o 
  10   4   4     2978.73     3022.66     54.90 o 
  12   4   4     1231.24     1224.14     56.87 o 
 -11   5   4      755.83      774.41     40.18 o 
  -9   5   4     1356.68     1264.66     32.04 o 
  -7   5   4     2757.13     2953.46     44.80 o 
  -5   5   4    10431.76     9803.05     87.17 o 
  -3   5   4     9107.74     9445.22     92.63 o 
  -1   5   4      918.92      763.32     14.73 o 
   1   5   4     1824.62     1498.64     17.30 o 
   3   5   4    16363.20    15321.89     81.52 o 
   5   5   4      740.29      780.14     21.36 o 
   7   5   4     3898.07     3768.95     42.37 o 
   9   5   4      751.11      726.68     20.75 o 
  11   5   4     2036.44     1993.27     46.09 o 
 -10   6   4     1022.93     1145.53     35.28 o 
  -8   6   4     2669.51     2602.68     38.33 o 
  -6   6   4     7277.99     7022.91     94.77 o 
  -4   6   4     1322.28     1162.15     48.98 o 
  -2   6   4     8750.88     8768.06     78.47 o 
   0   6   4    14249.93    14395.16     67.62 o 
   2   6   4      813.21      922.04     12.33 o 
   4   6   4      908.07      553.57     12.74 o 
   6   6   4     3513.51     3835.96     36.23 o 
   8   6   4     3476.22     3363.72     54.68 o 
  10   6   4      915.12      907.29     40.01 o 
 -11   7   4      449.27      396.53     26.13 o 
  -9   7   4     1461.48     1371.97     29.64 o 
  -7   7   4     1458.43     1413.36     27.38 o 
  -5   7   4     3572.24     3419.75     40.05 o 
  -3   7   4    12835.30    13781.47     92.27 o 
  -1   7   4     4616.15     4015.72     29.63 o 
   1   7   4     1989.37     2072.13     19.39 o 
   3   7   4     6805.49     6936.41     44.33 o 
   5   7   4     2117.77     1784.44     23.88 o 
   7   7   4     3141.67     3358.13     43.64 o 
   9   7   4     1617.01     1639.68     57.10 o 
  11   7   4      159.54      119.56     17.87 o 
 -10   8   4     1296.24     1310.22     40.72 o 
  -8   8   4      806.26      775.12     22.80 o 
  -6   8   4     3185.10     3182.66     54.83 o 
  -4   8   4     2446.43     2430.71     33.60 o 
  -2   8   4      165.77      122.15     14.29 o 
   0   8   4     1051.62      952.74     12.66 o 
   2   8   4     6449.45     6951.40     43.61 o 
   4   8   4     2882.30     2888.53     47.01 o 
   6   8   4     1662.34     1755.30     32.67 o 
   8   8   4      416.16      411.28     27.02 o 
  10   8   4      458.81      504.49     27.53 o 
  -9   9   4     2073.70     1894.47     47.40 o 
  -7   9   4     1250.78     1312.73     28.80 o 
  -5   9   4     1928.44     1825.46     35.60 o 
  -3   9   4      904.06      919.48     24.88 o 
  -1   9   4      291.12      271.56      9.23 o 
   1   9   4     1217.90     1100.37     18.95 o 
   3   9   4     1494.38     1654.12     24.05 o 
   5   9   4      251.59      255.77     14.29 o 
   7   9   4     2343.09     2361.81     33.80 o 
   9   9   4     2726.98     2571.22     55.57 o 
  -8  10   4      598.94      721.08     30.25 o 
  -6  10   4      560.93      456.24     18.57 o 
  -4  10   4     2123.15     2175.65     41.26 o 
  -2  10   4     1080.67     1125.86     29.12 o 
   0  10   4      162.26      200.56     16.15 o 
   2  10   4       11.08        8.80      5.63 o 
   4  10   4     1443.07     1518.40     38.65 o 
   6  10   4      725.66      751.59     23.84 o 
   8  10   4     1946.05     1906.84     38.85 o 
  -7  11   4      653.75      640.97     29.70 o 
  -5  11   4     3090.39     3103.71     45.59 o 
  -3  11   4     1205.47     1146.46     25.95 o 
  -1  11   4       41.18       55.80      8.68 o 
   1  11   4      742.75      820.72     20.66 o 
   3  11   4     1341.75     1325.15     28.35 o 
   5  11   4      315.94      340.04     21.76 o 
   7  11   4     1713.82     1673.79     46.61 o 
  -6  12   4      478.01      519.38     23.89 o 
  -4  12   4      587.74      541.66     25.56 o 
  -2  12   4     1368.15     1494.37     30.85 o 
   0  12   4      761.48      824.06     19.91 o 
   2  12   4     3174.27     3141.60     78.21 o 
   4  12   4      766.78      791.83     30.11 o 
   6  12   4      330.51      375.24     19.88 o 
  -5  13   4      481.33      461.07     33.85 o 
  -3  13   4     1093.79      997.99     33.76 o 
  -1  13   4     1186.10     1288.54     30.00 o 
   1  13   4     1080.33     1087.31     34.13 o 
   3  13   4      911.39      989.36     60.80 o 
   5  13   4      514.92      505.34     27.93 o 
  -2  14   4      657.25      535.07     40.08 o 
   0  14   4      140.07      155.77     27.22 o 
   2  14   4      974.55      944.70     50.28 o 
 -11   1   5      306.19      303.43     16.77 o 
  -9   1   5      109.42      122.06     10.71 o 
  -7   1   5      647.58      678.37     16.28 o 
  -5   1   5      245.65      230.43      8.83 o 
  -3   1   5     5164.96     5283.27     37.52 o 
  -1   1   5     2404.36     2535.00     18.79 o 
   1   1   5     3907.32     4321.09     31.55 o 
   3   1   5       11.22       21.38      2.80 o 
   5   1   5      570.78      544.30      9.07 o 
   7   1   5      465.82      616.12     12.95 o 
   9   1   5       54.62       74.03      8.87 o 
  11   1   5       53.43       71.08     14.21 o 
 -12   2   5       16.31       21.21     13.74 o 
 -10   2   5      247.23      251.76     17.72 o 
  -8   2   5      389.02      465.26     30.46 o 
  -6   2   5     1430.24     1645.06     22.30 o 
  -4   2   5     1576.72     1540.72     18.10 o 
  -2   2   5      128.32      110.61     14.23 o 
   0   2   5     1295.63     1341.17     15.25 o 
   2   2   5     1247.13     1166.41     13.68 o 
   4   2   5     3548.04     3742.98     24.54 o 
   6   2   5     1059.88     1163.48     22.45 o 
   8   2   5       41.15      104.70      9.33 o 
  10   2   5       12.32       63.40     17.55 o 
  12   2   5      224.05      264.31     22.38 o 
 -11   3   5        4.32       23.66     13.44 o 
  -9   3   5      124.21      112.44     13.28 o 
  -7   3   5       38.55      117.20     11.63 o 
  -5   3   5       26.44        1.24      5.78 o 
  -3   3   5      128.31       56.56      6.92 o 
  -1   3   5      802.02      664.91     10.41 o 
   1   3   5     1381.00     1649.92     16.58 o 
   3   3   5        0.00        7.32      3.30 o 
   5   3   5      463.84      358.57      9.70 o 
   7   3   5       62.76       99.87     15.18 o 
   9   3   5      160.10      144.77     15.76 o 
  11   3   5       19.41       15.06     10.30 o 
 -12   4   5        0.79        8.39     13.44 o 
 -10   4   5        0.16       18.14     12.99 o 
  -8   4   5      368.19      376.49     19.03 o 
  -6   4   5      172.23      260.13     14.35 o 
  -4   4   5      174.56      133.82      9.66 o 
  -2   4   5     1146.24     1016.93     20.60 o 
   0   4   5        0.46       -0.21      3.02 o 
   2   4   5     5083.61     5223.09     36.16 o 
   4   4   5      173.79      333.82      9.39 o 
   6   4   5      348.24      559.30     13.43 o 
   8   4   5      437.82      449.29     15.93 o 
  10   4   5      701.51      759.66     33.46 o 
  12   4   5       83.53      100.70     17.13 o 
 -11   5   5       28.75       36.81     11.03 o 
  -9   5   5      575.48      490.05     22.06 o 
  -7   5   5      206.94      295.59     47.32 o 
  -5   5   5     1194.65     1309.08     27.60 o 
  -3   5   5     5273.12     4809.78     64.67 o 
  -1   5   5     2564.36     2456.65     54.60 o 
   1   5   5     1783.44     1922.02     20.04 o 
   3   5   5       24.78       79.59      7.17 o 
   5   5   5      151.88      144.06      7.81 o 
   7   5   5        0.97        1.15      5.53 o 
   9   5   5      832.97      777.17     22.31 o 
  11   5   5       17.21       20.49     17.54 o 
 -10   6   5      596.40      548.78     23.49 o 
  -8   6   5      323.59      320.19     41.02 o 
  -6   6   5      387.96      344.58     17.91 o 
  -4   6   5       70.07       54.42     17.64 o 
  -2   6   5     3972.81     4667.30     53.21 o 
   0   6   5      147.54      236.66     10.01 o 
   2   6   5      925.14     1091.79     13.58 o 
   4   6   5     1406.56     1556.05     20.96 o 
   6   6   5        7.78       29.36      6.68 o 
   8   6   5      933.32      890.38     22.61 o 
  10   6   5      135.75      121.53     15.63 o 
 -11   7   5        4.98       21.16     15.91 o 
  -9   7   5        2.78        5.87      9.24 o 
  -7   7   5        0.58        5.78      9.99 o 
  -5   7   5      452.20      531.82     20.68 o 
  -3   7   5      544.74      550.78     20.03 o 
  -1   7   5     2616.67     2499.22     31.00 o 
   1   7   5     1127.32     1204.21     15.55 o 
   3   7   5       37.70       91.12      7.03 o 
   5   7   5      924.47      778.56     16.54 o 
   7   7   5      205.56      214.46     12.59 o 
   9   7   5      716.96      680.69     28.02 o 
  11   7   5        1.10       15.82     13.79 o 
 -10   8   5        4.62       19.58     14.03 o 
  -8   8   5        0.60        1.30      8.50 o 
  -6   8   5     3551.83     3307.97     43.01 o 
  -4   8   5      396.65      390.21     15.16 o 
  -2   8   5       51.89       58.47      9.34 o 
   0   8   5       16.49       51.44      4.99 o 
   2   8   5      198.52      250.98      8.71 o 
   4   8   5      362.07      369.34     12.32 o 
   6   8   5      214.73      258.76     12.03 o 
   8   8   5       48.81       61.13     10.59 o 
  10   8   5        1.56        3.80     13.38 o 
  -9   9   5       43.54       35.85     15.42 o 
  -7   9   5      381.06      355.05     17.78 o 
  -5   9   5      197.21      224.13     15.38 o 
  -3   9   5      104.67       58.33      8.89 o 
  -1   9   5      114.68      233.64     13.90 o 
   1   9   5      519.02      407.47     11.13 o 
   3   9   5       48.77       58.76      7.69 o 
   5   9   5      576.47      578.52     20.07 o 
   7   9   5       56.55       54.63     15.97 o 
   9   9   5       57.96       82.49     16.32 o 
  -8  10   5       48.11       53.03     12.18 o 
  -6  10   5       54.47       95.87     12.40 o 
  -4  10   5      226.76      234.69     14.56 o 
  -2  10   5      176.84      145.05     11.49 o 
   0  10   5      327.96      417.71     13.44 o 
   2  10   5     1103.23     1209.20     25.47 o 
   4  10   5       63.35       83.06     10.76 o 
   6  10   5        0.17       20.16      9.86 o 
   8  10   5       85.37       81.84     13.90 o 
  -7  11   5       30.15       30.58     11.52 o 
  -5  11   5       26.40       42.12     10.66 o 
  -3  11   5      369.91      381.49     17.50 o 
  -1  11   5      893.06      843.69     24.85 o 
   1  11   5      231.20      275.75     12.97 o 
   3  11   5      675.82      618.08     46.35 o 
   5  11   5      208.38      228.56     15.60 o 
   7  11   5      130.30       96.54     14.52 o 
  -6  12   5       34.98       22.17     11.44 o 
  -4  12   5      126.93      170.06     14.15 o 
  -2  12   5      147.74      122.95     16.80 o 
   0  12   5      209.77      251.41     13.31 o 
   2  12   5       13.95       30.99     12.97 o 
   4  12   5       66.70       71.58     14.74 o 
   6  12   5       37.46       58.62     12.91 o 
  -5  13   5       21.67       58.29     13.41 o 
  -3  13   5        0.55       17.96     13.56 o 
  -1  13   5      186.01      165.04     18.39 o 
   1  13   5        0.03        2.17     11.91 o 
   3  13   5        3.17       12.47     11.98 o 
   5  13   5       22.03       22.34     13.27 o 
  -2  14   5      152.91      142.49     41.15 o 
   0  14   5       40.54        6.95     20.46 o 
   2  14   5       48.56       53.97     14.96 o 
 -12   0   6      591.60      634.84     40.40 o 
 -10   0   6       92.52      122.56     21.05 o 
  -8   0   6     1927.80     1838.87     34.48 o 
  -6   0   6     1717.82     1803.88     29.86 o 
  -4   0   6    14678.07    14030.98    103.42 o 
  -2   0   6     7064.47     7351.87     73.47 o 
   0   0   6     4094.38     4499.25     40.09 o 
   2   0   6    27341.08    28607.79    277.80 o 
   4   0   6     1276.48     1085.31     14.68 o 
   6   0   6      731.32      694.88     18.43 o 
   8   0   6      937.50      695.58     21.16 o 
  10   0   6     1464.21     1806.51     57.49 o 
  12   0   6      115.94      156.03     26.50 o 
 -11   1   6      276.99      279.56     16.46 o 
  -9   1   6     1285.47     1236.77     25.42 o 
  -7   1   6    10935.05    11614.26     79.94 o 
  -5   1   6     5394.95     4992.78     51.58 o 
  -3   1   6    20693.57    21663.33    117.23 o 
  -1   1   6    19565.75    19109.89     89.47 o 
   1   1   6     2049.64     2143.26     17.44 o 
   3   1   6       44.59       33.19      4.12 o 
   5   1   6     7906.23     8503.04     51.92 o 
   7   1   6      718.53      662.22     13.67 o 
   9   1   6       61.08       66.71      9.09 o 
  11   1   6     1507.06     1684.00     41.98 o 
 -12   2   6      867.63      980.10     27.93 o 
 -10   2   6       93.34       78.87     13.67 o 
  -8   2   6     2187.91     2551.65     47.55 o 
  -6   2   6     1348.63     1213.53     43.93 o 
  -4   2   6     2387.11     2035.00     21.89 o 
  -2   2   6    43905.62    44209.57    307.58 o 
   0   2   6    13174.22    13228.44     65.47 o 
   2   2   6     8622.88     7399.03     44.28 o 
   4   2   6     3882.12     3785.51     30.08 o 
   6   2   6      888.59      868.62     12.63 o 
   8   2   6      832.02      939.31     21.36 o 
  10   2   6     3720.63     3723.24     58.26 o 
  12   2   6     1257.64     1290.50     41.09 o 
 -11   3   6     1550.01     1594.82     39.96 o 
  -9   3   6      877.57      938.76     28.26 o 
  -7   3   6     4687.95     4721.80     58.21 o 
  -5   3   6    10126.22     9415.77     83.64 o 
  -3   3   6    10625.55    10550.78     85.76 o 
  -1   3   6    14304.25    13556.43    101.89 o 
   1   3   6    17046.08    15791.32     79.59 o 
   3   3   6      847.02      725.22     12.40 o 
   5   3   6      758.73      820.09     14.39 o 
   7   3   6     6203.29     6343.69     57.32 o 
   9   3   6      941.60      942.02     36.56 o 
  11   3   6     1661.21     1667.61     33.86 o 
 -12   4   6      397.27      393.45     25.27 o 
 -10   4   6     1324.15     1482.49     37.03 o 
  -8   4   6     3850.33     3754.89     54.36 o 
  -6   4   6     4238.23     4249.99     68.37 o 
  -4   4   6      401.57      404.91     16.99 o 
  -2   4   6    15013.32    14610.72    110.97 o 
   0   4   6     3471.27     3437.97     31.65 o 
   2   4   6     1320.56     1403.75     17.43 o 
   4   4   6     7973.99     6796.86     46.85 o 
   6   4   6    11179.83    11564.97     83.45 o 
   8   4   6      397.46      488.88     16.94 o 
  10   4   6     2190.67     2045.87     53.89 o 
  12   4   6      876.88      935.72     41.96 o 
 -11   5   6     1120.14     1152.08     35.53 o 
  -9   5   6      214.36      265.78     18.85 o 
  -7   5   6     7487.35     7107.37    119.69 o 
  -5   5   6     5507.14     6042.89     65.79 o 
  -3   5   6    10128.35     8829.68     80.40 o 
  -1   5   6     2733.91     2599.28     48.43 o 
   1   5   6     5670.03     5938.42     67.16 o 
   3   5   6     5115.66     5373.35     40.46 o 
   5   5   6      404.11      270.09     10.51 o 
   7   5   6      724.91      804.53     19.73 o 
   9   5   6     1274.05     1272.82     27.79 o 
  11   5   6     1152.58     1104.76     36.73 o 
 -10   6   6      518.09      523.17     25.59 o 
  -8   6   6      178.29      163.64     15.15 o 
  -6   6   6     4073.63     4095.56     55.73 o 
  -4   6   6     4202.80     4322.85     53.99 o 
  -2   6   6     7072.01     7043.75     78.96 o 
   0   6   6     3478.64     3618.57     30.21 o 
   2   6   6     8085.31     7762.81     59.41 o 
   4   6   6      145.26      127.32      7.66 o 
   6   6   6     4112.54     3687.07     36.73 o 
   8   6   6      538.90      569.19     16.34 o 
  10   6   6      443.89      484.88     25.97 o 
 -11   7   6       41.50       41.29     16.50 o 
  -9   7   6      325.76      379.96     18.12 o 
  -7   7   6      276.72      327.89     27.09 o 
  -5   7   6     2426.17     2491.37     76.68 o 
  -3   7   6    18322.87    16977.46    135.87 o 
  -1   7   6     9026.96     9930.23     91.29 o 
   1   7   6     2585.36     2162.09     28.47 o 
   3   7   6     1829.01     1877.94     31.95 o 
   5   7   6      142.84      209.46     10.38 o 
   7   7   6       31.94       28.83      7.63 o 
   9   7   6      394.92      411.42     23.73 o 
 -10   8   6      702.56      608.17     29.80 o 
  -8   8   6      396.50      435.27     19.82 o 
  -6   8   6     2157.94     1988.52     40.89 o 
  -4   8   6     4411.96     4418.64     68.34 o 
  -2   8   6       13.36       20.09     11.76 o 
   0   8   6     6734.85     6971.75     52.20 o 
   2   8   6     3895.91     3758.18     35.65 o 
   4   8   6     1476.83     1497.42     23.22 o 
   6   8   6      672.42      645.94     17.13 o 
   8   8   6     2078.91     2211.12     38.77 o 
  10   8   6      148.94      140.88     19.11 o 
  -9   9   6     2225.17     2245.02     40.92 o 
  -7   9   6     1422.90     1457.02     30.65 o 
  -5   9   6      838.85      948.17     23.90 o 
  -3   9   6     3317.71     2975.47     65.74 o 
  -1   9   6     2469.57     2523.76     34.00 o 
   1   9   6     1684.71     1629.58     51.27 o 
   3   9   6     2133.63     2089.16     32.67 o 
   5   9   6      842.07      940.29     19.99 o 
   7   9   6      888.88      870.69     25.52 o 
   9   9   6     1103.65     1096.51     67.07 o 
  -8  10   6      506.58      425.92     27.29 o 
  -6  10   6     1981.20     2165.16     37.80 o 
  -4  10   6     3387.64     3018.18     43.27 o 
  -2  10   6      461.53      472.26     17.22 o 
   0  10   6      227.77      275.29     14.60 o 
   2  10   6     1757.04     1727.82     31.17 o 
   4  10   6      726.57      747.77     18.71 o 
   6  10   6     2242.91     2220.64     43.70 o 
   8  10   6     2159.25     2211.93     50.72 o 
  -7  11   6      325.48      409.66     20.18 o 
  -5  11   6     1660.66     1606.40     33.00 o 
  -3  11   6     2905.13     3049.58     52.01 o 
  -1  11   6     1249.63     1086.97     48.13 o 
   1  11   6     2405.75     2563.01     39.37 o 
   3  11   6      557.71      592.48     26.60 o 
   5  11   6      157.07      147.51     14.00 o 
   7  11   6      632.30      652.82     24.90 o 
  -6  12   6      473.07      399.00     20.63 o 
  -4  12   6      507.83      589.29     21.96 o 
  -2  12   6     2230.60     2140.09     47.02 o 
   0  12   6     1197.73     1281.47     29.77 o 
   2  12   6     2053.35     2043.60     99.68 o 
   4  12   6      199.33      188.34     19.00 o 
   6  12   6       68.98       69.75     12.82 o 
  -5  13   6     1261.47     1293.16     47.32 o 
  -3  13   6      722.73      759.88     32.29 o 
  -1  13   6      573.47      623.65     29.26 o 
   1  13   6     1435.11     1434.76     40.71 o 
   3  13   6      779.19      754.22     31.64 o 
  -2  14   6     1042.89     1056.14     37.32 o 
   0  14   6      150.39      137.97     25.07 o 
 -11   1   7       45.83       32.58     12.86 o 
  -9   1   7      450.22      521.15     29.68 o 
  -7   1   7        4.01        5.72      5.68 o 
  -5   1   7      490.79      483.37     10.96 o 
  -3   1   7     2627.68     2772.44     23.61 o 
  -1   1   7       89.29      101.28      5.09 o 
   1   1   7      402.79      316.18      7.32 o 
   3   1   7      974.97     1030.07     13.92 o 
   5   1   7       66.09       63.96      4.87 o 
   7   1   7      323.43      314.96     20.78 o 
   9   1   7      374.66      415.57     22.47 o 
  11   1   7        5.72       16.49     13.15 o 
 -12   2   7      296.40      236.83     21.59 o 
 -10   2   7       56.86       17.24     11.85 o 
  -8   2   7       38.86       59.05     10.57 o 
  -6   2   7      330.09      308.49     11.33 o 
  -4   2   7      179.47      125.80      9.85 o 
  -2   2   7      132.17      164.07      7.19 o 
   0   2   7      106.22       76.76     10.00 o 
   2   2   7     2678.67     2607.29     28.18 o 
   4   2   7      964.89     1210.85     24.21 o 
   6   2   7      356.67      368.03      9.06 o 
   8   2   7       78.13       43.93      8.27 o 
  10   2   7        9.70       10.40      9.64 o 
  12   2   7       59.76       54.39     15.89 o 
 -11   3   7        7.25       -4.26     15.66 o 
  -9   3   7      346.60      311.93     19.15 o 
  -7   3   7     2579.42     2531.83     41.73 o 
  -5   3   7        4.32       44.55      8.43 o 
  -3   3   7       41.68      127.69      9.90 o 
  -1   3   7        3.81       87.67      5.96 o 
   1   3   7      243.82      303.74      7.65 o 
   3   3   7     4152.86     4276.18     33.74 o 
   5   3   7     1181.40     1057.38     19.44 o 
   7   3   7      271.80      306.00     11.42 o 
   9   3   7       59.47       39.15      9.59 o 
  11   3   7       21.00       34.30     11.46 o 
 -12   4   7       84.17       66.94     17.74 o 
 -10   4   7       12.15        3.86     12.14 o 
  -8   4   7      258.88      291.69     18.16 o 
  -6   4   7       76.25       78.76     10.10 o 
  -4   4   7     1259.07     1227.99     25.72 o 
  -2   4   7       11.11        8.72      6.28 o 
   0   4   7      268.76      280.21      9.28 o 
   2   4   7     1978.49     2015.18     21.95 o 
   4   4   7      604.27      442.71     15.03 o 
   6   4   7      226.32      192.56      9.68 o 
   8   4   7       93.96       65.18      9.16 o 
  10   4   7      212.45      261.83     26.61 o 
 -11   5   7      108.42      115.92     17.68 o 
  -9   5   7      618.87      561.91     24.47 o 
  -7   5   7       68.64       75.48     12.34 o 
  -5   5   7      226.75      220.54     13.92 o 
  -3   5   7     3971.93     4247.17     51.21 o 
  -1   5   7     2952.57     3319.84     30.76 o 
   1   5   7     3585.77     3876.07     32.13 o 
   3   5   7      451.24      486.38     25.73 o 
   5   5   7     1654.79     1671.34     34.12 o 
   7   5   7      119.40      119.42     13.54 o 
   9   5   7     1096.98     1085.41     26.64 o 
  11   5   7        1.89        1.15     13.00 o 
 -10   6   7      177.44      183.92     27.22 o 
  -8   6   7      217.55      209.72     45.28 o 
  -6   6   7      318.27      314.76     33.97 o 
  -4   6   7      683.55      774.73     23.33 o 
  -2   6   7      916.13     1152.45     26.75 o 
   0   6   7       41.08       15.05      5.37 o 
   2   6   7      168.90      201.27      8.89 o 
   4   6   7      198.30      261.15     12.23 o 
   6   6   7       42.71       75.61      8.01 o 
   8   6   7      338.75      400.22     20.34 o 
  10   6   7      139.87      162.52     23.32 o 
  -9   7   7        4.38       13.48     25.27 o 
  -7   7   7       61.50       47.29     16.95 o 
  -5   7   7      666.11      714.79     24.10 o 
  -3   7   7      521.12      566.52     40.99 o 
  -1   7   7      237.36      362.23     17.75 o 
   1   7   7      246.91      334.38     13.41 o 
   3   7   7        1.71        6.38      5.72 o 
   5   7   7      369.05      329.43     12.66 o 
   7   7   7      212.44      176.03     13.79 o 
   9   7   7      565.73      497.95     24.97 o 
 -10   8   7       83.38       53.70     15.27 o 
  -8   8   7       87.27       64.37     14.76 o 
  -6   8   7     1383.63     1344.95     34.34 o 
  -4   8   7       35.55       50.49     11.09 o 
  -2   8   7      384.13      397.11     19.02 o 
   0   8   7      187.49      129.26     16.68 o 
   2   8   7     1640.09     1768.83     27.85 o 
   4   8   7      929.19     1053.37     20.12 o 
   6   8   7      128.92      149.47     10.87 o 
   8   8   7       48.73       44.21     10.99 o 
  10   8   7        0.99       -4.81     13.43 o 
  -9   9   7       44.42       41.13     12.29 o 
  -7   9   7       14.54       51.62     10.67 o 
  -5   9   7        2.88       10.41      8.08 o 
  -3   9   7     1024.22     1184.59     32.00 o 
  -1   9   7        4.15        2.56      7.10 o 
   1   9   7      195.29       76.54     10.14 o 
   3   9   7       40.48       29.00      8.51 o 
   5   9   7      415.45      489.70     15.78 o 
   7   9   7       55.73       50.61     11.08 o 
   9   9   7        8.96       17.76     11.63 o 
  -8  10   7       52.33       43.39     12.02 o 
  -6  10   7       10.99       24.19     10.34 o 
  -4  10   7     1170.24     1095.85     36.99 o 
  -2  10   7        4.45        8.61      7.74 o 
   0  10   7      145.12      101.85     11.50 o 
   2  10   7      168.23      255.30     17.19 o 
   4  10   7       10.35       27.71      8.28 o 
   6  10   7      532.69      532.13     21.22 o 
   8  10   7       55.43       74.16     15.09 o 
  -7  11   7        0.53       -5.54     10.71 o 
  -5  11   7       63.01       57.35     11.51 o 
  -3  11   7      199.25      243.04     20.62 o 
  -1  11   7        0.68       17.47     12.55 o 
   1  11   7      542.96      514.88     20.41 o 
   3  11   7      641.47      637.36     22.03 o 
   5  11   7        0.61       -0.95      9.62 o 
   7  11   7       21.02       17.92     11.60 o 
  -6  12   7        3.20      -13.29     10.70 o 
  -4  12   7        4.97        5.70     10.62 o 
  -2  12   7        3.90       14.97     14.23 o 
   0  12   7      234.71      203.85     15.25 o 
   2  12   7        0.42       11.68     10.82 o 
   4  12   7      288.14      246.75     20.16 o 
   6  12   7      147.00      110.28     17.16 o 
  -3  13   7      285.82      227.72     21.91 o 
  -1  13   7      272.35      304.17     23.00 o 
   1  13   7       34.73       79.96     16.34 o 
   3  13   7       76.47       98.39     17.49 o 
 -12   0   8      686.57      598.21     41.90 o 
 -10   0   8       25.60       14.23     17.99 o 
  -8   0   8     6308.81     6630.28     72.97 o 
  -6   0   8     2925.16     2971.43     51.41 o 
  -4   0   8      294.71      267.75     12.18 o 
  -2   0   8     5826.99     5530.99     56.55 o 
   0   0   8    33525.68    32461.12    362.57 o 
   2   0   8    12042.42    12154.79    167.33 o 
   4   0   8    30991.19    33156.95    174.02 o 
   6   0   8     3342.89     3083.78     42.39 o 
   8   0   8      397.30      578.14     20.42 o 
  10   0   8       57.80       42.68     18.97 o 
  12   0   8        6.76       19.88     21.24 o 
 -11   1   8      331.46      348.06     23.70 o 
  -9   1   8     2134.11     2245.16     35.43 o 
  -7   1   8     1032.51      989.31     17.55 o 
  -5   1   8     2121.04     2215.38     23.49 o 
  -3   1   8    12649.88    12334.77     67.26 o 
  -1   1   8    11342.95    12105.05     64.27 o 
   1   1   8     8165.49     7182.91     65.70 o 
   3   1   8     3331.21     2869.30     27.11 o 
   5   1   8     7903.66     7701.54     60.05 o 
   7   1   8      696.19      706.24     15.02 o 
   9   1   8     1682.41     1619.31     33.58 o 
  11   1   8     1442.61     1486.62     41.37 o 
 -12   2   8      729.12      689.32     30.89 o 
 -10   2   8       36.24       59.60     11.58 o 
  -8   2   8      950.35      850.44     26.31 o 
  -6   2   8       12.51        7.15      5.82 o 
  -4   2   8     2729.81     2517.35     26.94 o 
  -2   2   8     8911.92     9310.72     53.64 o 
   0   2   8    22117.24    21892.80    104.10 o 
   2   2   8     4617.87     4576.53     41.39 o 
   4   2   8     5848.12     5501.10     40.39 o 
   6   2   8     3709.92     3613.86     28.46 o 
   8   2   8      121.22      112.82     10.53 o 
  10   2   8     2056.07     2161.07     37.01 o 
 -11   3   8      653.44      649.38     28.59 o 
  -9   3   8      179.43      169.71     16.24 o 
  -7   3   8     2388.19     2510.92     81.13 o 
  -5   3   8      644.31      617.10     19.47 o 
  -3   3   8     2639.85     2217.31     38.72 o 
  -1   3   8      175.93      125.99     11.52 o 
   1   3   8     6058.52     5978.92     38.57 o 
   3   3   8     3932.60     3842.94     32.57 o 
   5   3   8     2257.61     1966.11     23.79 o 
   7   3   8     1178.17     1052.98     18.83 o 
   9   3   8     2722.64     2900.86     52.15 o 
  11   3   8     1092.48     1133.64     29.17 o 
 -10   4   8      749.68      703.63     27.97 o 
  -8   4   8     1141.87     1245.83     32.05 o 
  -6   4   8      437.39      423.37     21.47 o 
  -4   4   8      205.81      134.82     11.01 o 
  -2   4   8     7888.89     7725.85     73.23 o 
   0   4   8      175.00      102.00      7.21 o 
   2   4   8    10340.71     9337.49     58.33 o 
   4   4   8     9557.70    10654.88     66.58 o 
   6   4   8     6280.06     6115.74     48.56 o 
   8   4   8       33.77       56.78     10.72 o 
  10   4   8     1034.14      995.82     26.59 o 
 -11   5   8      980.79      907.51     33.46 o 
  -9   5   8     1827.54     1853.94     41.69 o 
  -7   5   8     1464.72     1664.65     36.14 o 
  -5   5   8      727.97      604.67     27.02 o 
  -3   5   8     1476.84     1505.71     30.27 o 
  -1   5   8     2832.50     2778.39     35.19 o 
   1   5   8    11105.48    11068.28     66.01 o 
   3   5   8     3191.22     2743.04     28.69 o 
   5   5   8     3054.76     3452.84     34.65 o 
   7   5   8     3404.64     3225.30     45.11 o 
   9   5   8      857.50      896.28     24.78 o 
  11   5   8      256.21      268.82     22.52 o 
 -10   6   8      125.07      150.28     17.41 o 
  -8   6   8      417.74      454.20     23.71 o 
  -6   6   8      632.81      634.02     23.43 o 
  -4   6   8     7833.89     7453.24     78.33 o 
  -2   6   8     6515.84     6823.98    118.94 o 
   0   6   8    11382.98    11090.46    143.69 o 
   2   6   8     8257.13     8420.00     57.29 o 
   4   6   8     2388.86     1997.07     25.99 o 
   6   6   8      830.66      988.33     19.88 o 
   8   6   8      727.09      703.91     18.90 o 
  10   6   8      439.50      385.75     24.28 o 
  -9   7   8       40.31       55.75     13.88 o 
  -7   7   8     1830.96     1686.87     39.23 o 
  -5   7   8      988.68      974.38     28.02 o 
  -3   7   8     4830.32     4978.94     62.81 o 
  -1   7   8     9066.83     8608.80     86.72 o 
   1   7   8     4642.62     5122.53     42.10 o 
   3   7   8     2257.16     2214.81     27.75 o 
   5   7   8     3221.30     3079.19     35.00 o 
   7   7   8       95.46      106.79     10.71 o 
   9   7   8      329.96      364.45     26.66 o 
 -10   8   8      461.84      401.96     24.58 o 
  -8   8   8       49.57       46.95     13.62 o 
  -6   8   8      439.51      583.06     27.90 o 
  -4   8   8     4651.17     4428.93    116.50 o 
  -2   8   8      802.00      638.33     23.53 o 
   0   8   8     4524.35     4484.07     60.51 o 
   2   8   8     6558.03     6731.22     61.52 o 
   4   8   8       80.12       60.85      8.21 o 
   6   8   8     1273.65     1238.17     23.79 o 
   8   8   8     2138.31     2006.17     46.24 o 
  -9   9   8     1145.46     1101.36     36.02 o 
  -7   9   8      876.92      966.69     50.90 o 
  -5   9   8       70.07       36.33     12.23 o 
  -3   9   8      121.23      164.69     29.20 o 
  -1   9   8      163.80      125.38     13.68 o 
   1   9   8     2499.17     2581.97     38.29 o 
   3   9   8     2275.98     2375.66     31.03 o 
   5   9   8     4051.45     4005.87     66.37 o 
   7   9   8      399.50      463.35     22.29 o 
   9   9   8      547.53      500.53     23.01 o 
  -8  10   8      176.66      232.43     17.25 o 
  -6  10   8      664.07      575.38     21.78 o 
  -4  10   8     1195.35     1330.85     29.27 o 
  -2  10   8       10.34       31.44     12.31 o 
   0  10   8     1490.33     1483.51     37.47 o 
   2  10   8     1419.99     1460.23     55.69 o 
   4  10   8     1137.20     1065.85     24.19 o 
   6  10   8     1117.60     1198.25     29.45 o 
   8  10   8     1348.95     1224.68     39.46 o 
  -7  11   8        7.37        2.52     11.14 o 
  -5  11   8      791.65      882.14     25.92 o 
  -3  11   8     1416.06     1259.78     37.23 o 
  -1  11   8     1020.77     1277.31     56.51 o 
   1  11   8     1758.45     1576.73     32.31 o 
   3  11   8      865.26      933.73     26.04 o 
   5  11   8      216.25      255.65     46.64 o 
   7  11   8      777.70      708.02     45.74 o 
  -4  12   8      483.27      466.10     27.77 o 
  -2  12   8     1889.35     1968.94     66.10 o 
   0  12   8     1847.07     1974.12     70.32 o 
   2  12   8     1599.96     1453.25     32.85 o 
   4  12   8      167.36      167.90     18.25 o 
  -3  13   8      666.36      640.39     30.54 o 
  -1  13   8      312.94      310.42     31.96 o 
   1  13   8     1955.87     1935.81     64.89 o 
   3  13   8      913.07      815.31     33.25 o 
 -11   1   9      182.35      148.66     19.26 o 
  -9   1   9      125.48      120.05     12.03 o 
  -7   1   9      568.36      652.77     15.01 o 
  -5   1   9     1708.94     2021.53     33.78 o 
  -3   1   9      674.50      686.72     12.70 o 
  -1   1   9      379.57      424.54     13.53 o 
   1   1   9      614.22      615.27     11.01 o 
   3   1   9        0.02       -1.79      4.76 o 
   5   1   9      111.10      144.67      9.63 o 
   7   1   9      778.38      921.89     30.67 o 
   9   1   9       34.69       36.96      9.49 o 
  11   1   9      129.34      136.81     17.16 o 
 -10   2   9      121.20      122.84     13.18 o 
  -8   2   9        0.09       15.24      9.11 o 
  -6   2   9      449.04      409.62     15.08 o 
  -4   2   9      156.22      161.28      9.30 o 
  -2   2   9      255.43      293.67      8.91 o 
   0   2   9       21.04        6.89      4.04 o 
   2   2   9     2169.35     1907.92     23.52 o 
   4   2   9      409.12      315.44     11.31 o 
   6   2   9      382.31      372.97     14.64 o 
   8   2   9      208.02      309.08     20.21 o 
  10   2   9        5.99       26.00     10.04 o 
 -11   3   9        4.76       -7.21     11.25 o 
  -9   3   9       16.96       -3.87     10.61 o 
  -7   3   9      185.88      203.14     15.39 o 
  -5   3   9      957.81      870.70     23.65 o 
  -3   3   9     1764.84     2095.29     31.36 o 
  -1   3   9      849.87     1225.49     16.07 o 
   1   3   9      714.06      736.75     14.93 o 
   3   3   9     4550.44     5107.78     40.03 o 
   5   3   9      611.60      750.38     15.34 o 
   7   3   9      404.47      377.75     15.38 o 
   9   3   9        2.19       11.12      9.72 o 
  11   3   9      104.53      177.34     19.30 o 
 -10   4   9      246.02      192.63     19.64 o 
  -8   4   9      491.60      471.30     29.65 o 
  -6   4   9      328.77      333.36     17.91 o 
  -4   4   9     3275.83     3297.37     53.75 o 
  -2   4   9      422.07      527.27     33.91 o 
   0   4   9      412.27      493.69     12.88 o 
   2   4   9        0.67        4.47      4.60 o 
   4   4   9      485.58      470.37     13.13 o 
   6   4   9        5.84        5.23      6.18 o 
   8   4   9        0.06       -7.59      7.27 o 
  10   4   9       14.97        5.48     10.62 o 
 -11   5   9       13.93       25.55     15.42 o 
  -9   5   9      711.55      751.28     28.77 o 
  -7   5   9        3.71       17.56     11.24 o 
  -5   5   9      181.17      180.63     14.16 o 
  -3   5   9     2089.35     2140.32     37.16 o 
  -1   5   9      278.68      226.48     16.22 o 
   1   5   9      405.86      547.98     14.68 o 
   3   5   9      535.82      663.40     14.95 o 
   5   5   9       57.71       37.55     10.63 o 
   7   5   9      392.73      364.53     14.00 o 
   9   5   9      770.64      743.85     23.63 o 
 -10   6   9        4.14       -2.08     15.59 o 
  -8   6   9      199.25      209.67     18.46 o 
  -6   6   9     1023.38     1014.25     42.91 o 
  -4   6   9      391.15      418.94     19.55 o 
  -2   6   9      757.53      715.40     45.60 o 
   0   6   9       43.98       90.55      8.22 o 
   2   6   9      329.30      405.19     12.53 o 
   4   6   9      887.85      779.07     22.12 o 
   6   6   9      127.94      167.97     10.69 o 
   8   6   9     1061.17     1069.45     33.54 o 
  10   6   9       92.18      108.12     13.82 o 
  -9   7   9       19.54       12.53     13.37 o 
  -7   7   9     1153.91     1203.20     33.67 o 
  -5   7   9      149.97      139.74     14.24 o 
  -3   7   9      198.65      190.08     15.50 o 
  -1   7   9      118.45       69.93     23.45 o 
   1   7   9       98.60      140.76      9.14 o 
   3   7   9     1557.11     1521.92     25.50 o 
   5   7   9      390.88      466.83     20.81 o 
   7   7   9      124.86      127.92     10.61 o 
   9   7   9       22.28       28.94      9.70 o 
  -8   8   9       27.06       39.38     14.18 o 
  -6   8   9      774.04      588.15     25.09 o 
  -4   8   9       17.18       39.49     11.83 o 
  -2   8   9        0.81       15.85      9.65 o 
   0   8   9       81.62      126.38     13.71 o 
   2   8   9      114.25       82.49      8.64 o 
   4   8   9        0.15        0.70      6.73 o 
   6   8   9      429.04      407.38     15.71 o 
   8   8   9        1.59       16.54      9.24 o 
  -7   9   9       94.70       70.59     49.79 o 
  -5   9   9       45.74       83.06     14.66 o 
  -3   9   9      480.35      300.66     25.92 o 
  -1   9   9       82.02       26.30     10.54 o 
   1   9   9      611.67      787.15     23.15 o 
   3   9   9        7.07        4.01      7.56 o 
   5   9   9        0.72       23.67      8.86 o 
   7   9   9       14.68       14.93     10.53 o 
  -8  10   9       31.79       28.58     12.08 o 
  -6  10   9      117.73      103.35     12.65 o 
  -4  10   9      197.12      194.26     18.97 o 
  -2  10   9       38.06       33.67     13.29 o 
   0  10   9     1010.26     1043.13     32.21 o 
   2  10   9      391.69      352.16     17.83 o 
   4  10   9      193.60      161.06     11.90 o 
   6  10   9      196.28      197.86     15.90 o 
  -5  11   9      789.78      697.24     24.16 o 
  -3  11   9      244.96      239.50     52.62 o 
  -1  11   9       49.16       41.37     23.97 o 
   1  11   9      116.16      109.05     17.47 o 
   3  11   9       63.40       54.86     11.47 o 
   5  11   9       11.41       18.87     13.14 o 
  -4  12   9      119.57      102.78     17.98 o 
  -2  12   9        4.39       27.36     15.28 o 
   0  12   9      117.99       96.52     16.68 o 
   2  12   9      146.46      106.68     14.03 o 
   4  12   9       39.48       26.48     13.99 o 
  -1  13   9       10.27       16.94     14.70 o 
   1  13   9       68.52       52.83     14.02 o 
 -10   0  10      436.50      383.65     34.62 o 
  -8   0  10     5105.68     5446.10     66.80 o 
  -6   0  10     3238.18     3055.39     45.41 o 
  -4   0  10     5446.41     5753.97     60.30 o 
  -2   0  10     1382.20     1633.61     27.56 o 
   0   0  10     2287.60     2656.82     34.78 o 
   2   0  10     2658.05     2653.74     53.62 o 
   4   0  10     4956.73     4921.61     83.15 o 
   6   0  10     1369.55     1417.46     30.19 o 
   8   0  10      316.18      226.32     24.29 o 
  10   0  10      298.88      498.49     37.29 o 
 -11   1  10      241.12      248.76     21.99 o 
  -9   1  10     2032.59     2186.60     36.68 o 
  -7   1  10      341.69      338.80     15.18 o 
  -5   1  10       13.57        9.01      5.37 o 
  -3   1  10     4013.72     4373.41     41.95 o 
  -1   1  10     1553.08     1505.15     18.32 o 
   1   1  10     1434.46     1359.14     17.02 o 
   3   1  10     7240.41     7452.97     73.16 o 
   5   1  10     5824.14     5841.57     53.82 o 
   7   1  10      184.42      168.33     11.43 o 
   9   1  10     2558.90     2704.60     52.24 o 
  11   1  10      180.87      153.57     18.96 o 
 -10   2  10      558.67      540.51     29.78 o 
  -8   2  10     2105.59     2181.58     35.47 o 
  -6   2  10      848.01      831.31     20.29 o 
  -4   2  10     2404.26     2384.27     25.28 o 
  -2   2  10     7889.24     8214.81     51.97 o 
   0   2  10     3873.04     3851.63     31.00 o 
   2   2  10      495.52      849.70     16.59 o 
   4   2  10     3789.37     3857.31     34.46 o 
   6   2  10     2540.31     2454.03     34.69 o 
   8   2  10     2711.80     2759.33     39.95 o 
  10   2  10     1478.03     1421.82     39.82 o 
 -11   3  10      233.17      216.25     17.59 o 
  -9   3  10     2161.77     2182.05     37.69 o 
  -7   3  10      657.25      638.51     26.57 o 
  -5   3  10     1294.39     1327.33     48.65 o 
  -3   3  10      124.58      157.47      7.97 o 
  -1   3  10      630.95      406.06     10.34 o 
   1   3  10     4115.97     4262.15     33.15 o 
   3   3  10     8635.31     8190.76     55.64 o 
   5   3  10     3972.61     4076.65     37.72 o 
   7   3  10     2496.31     2518.03     43.81 o 
   9   3  10     2740.33     2698.12     45.60 o 
  11   3  10     1125.73     1194.21     39.20 o 
 -10   4  10      887.04      921.23     32.59 o 
  -8   4  10     2371.97     2226.38     63.76 o 
  -6   4  10     2023.33     2009.93     38.59 o 
  -4   4  10      472.75      475.15     32.93 o 
  -2   4  10      458.15      370.32     19.65 o 
   0   4  10     1639.73     1575.02     19.41 o 
   2   4  10     1758.34     1855.04     47.25 o 
   4   4  10     6900.79     6326.73     64.72 o 
   6   4  10     4173.23     4462.22     42.17 o 
   8   4  10      762.14      771.04     22.61 o 
  10   4  10     1199.67     1124.53     29.72 o 
  -9   5  10      986.38     1010.17     33.07 o 
  -7   5  10      940.62      834.12     27.65 o 
  -5   5  10      110.93      142.44     14.28 o 
  -3   5  10      798.94      749.75     23.10 o 
  -1   5  10     1834.13     1846.81     25.88 o 
   1   5  10     1260.20     1236.30     22.72 o 
   3   5  10     1468.40     1529.12     22.54 o 
   5   5  10     6419.52     5957.69     49.76 o 
   7   5  10     3036.19     3043.80     36.30 o 
   9   5  10      789.75      726.95     23.93 o 
 -10   6  10      470.74      458.62     73.53 o 
  -8   6  10      489.25      531.39     25.63 o 
  -6   6  10     1396.51     1341.64     33.78 o 
  -4   6  10     2192.30     2159.31     45.34 o 
  -2   6  10      962.98      952.97     26.61 o 
   0   6  10     1547.13     1391.32     22.99 o 
   2   6  10     6076.59     6048.27     48.46 o 
   4   6  10      758.42      834.81     18.39 o 
   6   6  10        8.83        1.06      6.89 o 
   8   6  10      355.61      426.78     22.25 o 
  10   6  10      675.72      591.42     24.09 o 
  -9   7  10      150.90      144.99     36.08 o 
  -7   7  10      925.73      937.96     30.72 o 
  -5   7  10     2908.84     2701.75     85.52 o 
  -3   7  10      362.89      372.17     29.39 o 
  -1   7  10     1528.52     1589.78     35.29 o 
   1   7  10     1522.36     1399.84     30.75 o 
   3   7  10       97.70      124.34      9.54 o 
   5   7  10     2243.08     2327.95     31.69 o 
   7   7  10      971.41      914.99     21.72 o 
   9   7  10      522.19      480.34     21.94 o 
  -8   8  10      643.91      673.32     29.56 o 
  -6   8  10       23.47       18.14     12.18 o 
  -4   8  10     3260.11     3123.44     53.37 o 
  -2   8  10      791.44      903.41     47.19 o 
   0   8  10     1788.51     1592.02     37.32 o 
   2   8  10      631.18      660.93     16.86 o 
   4   8  10     1583.56     1657.08     41.23 o 
   6   8  10      380.80      397.30     15.88 o 
   8   8  10     1965.27     2097.76     39.62 o 
  -7   9  10      832.46      804.09     31.88 o 
  -5   9  10     1182.11     1210.38     50.28 o 
  -3   9  10      250.87      223.02     18.14 o 
  -1   9  10       91.93      166.55     15.98 o 
   1   9  10     1828.48     1732.37     43.39 o 
   3   9  10     1451.30     1428.13     38.00 o 
   5   9  10     2632.61     2666.22     36.37 o 
   7   9  10     1755.40     1719.63     35.83 o 
  -6  10  10      252.73      348.26     76.62 o 
  -4  10  10      249.48      212.50     18.84 o 
  -2  10  10       18.99       26.59     12.44 o 
   0  10  10     1495.33     1602.08     57.88 o 
   2  10  10     1720.39     1693.09     50.53 o 
   4  10  10     1629.96     1778.87     60.32 o 
   6  10  10     1132.93     1129.78     35.88 o 
  -5  11  10      539.26      437.85     27.78 o 
  -3  11  10     1146.00     1236.49     51.93 o 
  -1  11  10      164.34      121.00     17.64 o 
   1  11  10      952.58     1144.07     36.36 o 
   3  11  10      194.05      210.86     15.69 o 
   5  11  10      450.86      431.74     26.23 o 
  -4  12  10      261.11      292.95     32.19 o 
  -2  12  10      518.82      517.73     28.96 o 
   0  12  10      929.22      986.30     36.45 o 
   2  12  10      443.83      516.57     29.59 o 
   4  12  10       34.19       22.37     13.98 o 
 -11   1  11       56.58       38.54     15.43 o 
  -9   1  11      376.22      435.15     24.71 o 
  -7   1  11       97.07      151.81     18.63 o 
  -5   1  11      868.39      814.00     16.16 o 
  -3   1  11       66.13       56.45      6.58 o 
  -1   1  11      291.68      299.74      9.56 o 
   1   1  11      121.77      194.96      8.08 o 
   3   1  11      804.67      906.19     18.58 o 
   5   1  11      737.73      690.95     23.08 o 
   7   1  11      380.66      330.58     15.38 o 
   9   1  11       66.40       49.99     19.68 o 
 -10   2  11      427.06      349.44     42.61 o 
  -8   2  11      171.52      123.84     12.13 o 
  -6   2  11      747.32      858.60     28.74 o 
  -4   2  11      126.15      138.71      8.25 o 
  -2   2  11      390.55      410.36     11.15 o 
   0   2  11       10.74        7.07      4.65 o 
   2   2  11     3065.25     3015.40     34.15 o 
   4   2  11       52.28       71.53      8.25 o 
   6   2  11      276.43      242.25     13.27 o 
   8   2  11      212.40      159.76     13.32 o 
  10   2  11       36.23       38.14     22.64 o 
 -11   3  11       14.55       24.81     16.44 o 
  -9   3  11       53.10       85.74     19.02 o 
  -7   3  11        0.00        3.89      8.32 o 
  -5   3  11        0.67       -0.55      6.97 o 
  -3   3  11      578.03      533.72     12.78 o 
  -1   3  11      696.44      648.67     13.19 o 
   1   3  11      342.27      428.72     12.89 o 
   3   3  11        4.50       -4.50      6.25 o 
   5   3  11      192.63      229.56     10.70 o 
   7   3  11      187.87      183.87     16.53 o 
   9   3  11       54.08       58.92     13.06 o 
 -10   4  11       32.64       40.40     12.45 o 
  -8   4  11      533.34      556.56     36.25 o 
  -6   4  11      118.54      114.41     13.39 o 
  -4   4  11     1348.61     1323.45     30.54 o 
  -2   4  11       71.12       98.54      7.01 o 
   0   4  11     2133.05     2174.36     24.00 o 
   2   4  11       84.47       83.36      8.32 o 
   4   4  11       16.85       11.42      7.04 o 
   6   4  11     1081.72      994.52     24.02 o 
   8   4  11       42.78       47.60     10.77 o 
  10   4  11       71.52       85.83     13.83 o 
  -9   5  11      126.21      107.18     16.11 o 
  -7   5  11      124.30       94.08     22.35 o 
  -5   5  11        4.01       -4.73      9.24 o 
  -3   5  11        4.53       14.91      9.48 o 
  -1   5  11       21.61       13.26      6.80 o 
   1   5  11     2103.21     2078.77     29.46 o 
   3   5  11      144.12      202.58     10.32 o 
   5   5  11       90.63       72.32      8.40 o 
   7   5  11        0.30        5.17      9.12 o 
   9   5  11      115.82      103.83     13.53 o 
 -10   6  11      134.00      131.14     18.34 o 
  -8   6  11        1.27       -6.85     13.25 o 
  -6   6  11        9.32        8.93     17.64 o 
  -4   6  11       72.27       59.41     12.10 o 
  -2   6  11      491.65      602.94     46.97 o 
   0   6  11        6.19        8.71      9.32 o 
   2   6  11      151.84      158.64     11.01 o 
   4   6  11     1589.43     1599.08     29.60 o 
   6   6  11       14.02       -5.87      7.12 o 
   8   6  11      493.39      476.81     21.27 o 
  -9   7  11      164.02      137.57     18.96 o 
  -7   7  11        0.38      -13.14     12.37 o 
  -5   7  11        2.38       10.33     11.27 o 
  -3   7  11      972.74     1010.24     31.47 o 
  -1   7  11     1136.11     1218.99     32.41 o 
   1   7  11       19.18       52.27     12.82 o 
   3   7  11      902.71      963.66     20.23 o 
   5   7  11      375.70      364.38     14.76 o 
   7   7  11      342.24      295.95     14.85 o 
   9   7  11        8.02       10.74     11.40 o 
  -8   8  11      150.28      118.75     18.48 o 
  -6   8  11       54.89       55.02     14.71 o 
  -4   8  11      169.26      139.35     16.31 o 
  -2   8  11      111.45      105.74     13.71 o 
   0   8  11      144.67      103.98     13.89 o 
   2   8  11      153.16      157.88     15.67 o 
   4   8  11       33.15       28.06      8.17 o 
   6   8  11        3.14        7.21      8.44 o 
   8   8  11       24.13       12.62     10.17 o 
  -7   9  11      351.38      377.91     24.82 o 
  -5   9  11      117.99      182.47     23.68 o 
  -3   9  11        7.21        8.70     11.04 o 
  -1   9  11      719.60      845.12     42.81 o 
   1   9  11      207.38      136.87     27.12 o 
   3   9  11       94.05      108.54     12.75 o 
   5   9  11     1005.21      944.85     22.91 o 
   7   9  11       61.28       44.90     10.67 o 
  -6  10  11       85.48       90.27     17.97 o 
  -4  10  11        8.63      -11.58     11.99 o 
  -2  10  11        3.50        3.26     24.81 o 
   0  10  11     1034.66      951.17     32.98 o 
   2  10  11      295.06      300.68     17.49 o 
   4  10  11      326.50      333.60     18.51 o 
   6  10  11        0.02       12.75      9.50 o 
  -5  11  11       77.97       50.23     15.94 o 
  -3  11  11       41.92        8.87     14.71 o 
  -1  11  11        1.90        2.01     14.94 o 
   1  11  11      107.59      103.42     17.68 o 
   3  11  11        2.49        2.31     11.46 o 
   5  11  11      187.49      176.13     16.47 o 
  -2  12  11       60.40       95.27     17.46 o 
   0  12  11       11.51        9.74     14.30 o 
   2  12  11       95.90      102.17     17.91 o 
 -10   0  12      845.85      968.60     49.82 o 
  -8   0  12     2450.70     2182.68     66.97 o 
  -6   0  12     1993.24     2334.99     40.67 o 
  -4   0  12     6502.04     6187.92     66.93 o 
  -2   0  12     1565.90     1575.26     29.78 o 
   0   0  12     3583.88     3465.26     44.13 o 
   2   0  12     1512.55     1527.73     28.11 o 
   4   0  12     3651.83     3701.10     75.29 o 
   6   0  12      701.47      675.25     34.23 o 
   8   0  12     1317.19     1300.28     51.84 o 
  10   0  12      906.76      870.71     48.65 o 
  -9   1  12     1574.99     1626.17     42.40 o 
  -7   1  12     1571.51     1549.62     33.66 o 
  -5   1  12     2485.04     2596.90     29.50 o 
  -3   1  12     2848.24     2639.53     28.10 o 
  -1   1  12     8308.60     8692.70     56.46 o 
   1   1  12      103.15       84.16      6.74 o 
   3   1  12     2354.75     2446.71     31.33 o 
   5   1  12     2728.99     2588.24     45.37 o 
   7   1  12      715.69      886.54     22.84 o 
   9   1  12      892.32      855.60     32.19 o 
 -10   2  12     1313.84     1386.19     41.84 o 
  -8   2  12      345.59      368.01     21.55 o 
  -6   2  12     1225.14     1204.33     29.52 o 
  -4   2  12     3971.53     4421.86     47.01 o 
  -2   2  12     2701.41     2767.34     33.43 o 
   0   2  12      665.81      627.71     13.44 o 
   2   2  12       10.79        2.80      6.32 o 
   4   2  12      508.57      455.02     19.10 o 
   6   2  12     1071.12     1059.05     24.33 o 
   8   2  12     1888.62     1915.73     35.02 o 
  10   2  12      864.06      923.25     96.14 o 
  -9   3  12     1409.42     1532.92     33.35 o 
  -7   3  12     1788.27     1884.28     36.71 o 
  -5   3  12      697.26      634.61     19.20 o 
  -3   3  12     1371.76     1330.18     21.74 o 
  -1   3  12       32.53       65.24      6.81 o 
   1   3  12     1042.63      883.23     28.43 o 
   3   3  12     4928.82     5148.60     70.38 o 
   5   3  12      957.55      849.31     27.81 o 
   7   3  12      218.03      254.39     18.49 o 
   9   3  12     1908.75     1920.39     37.13 o 
 -10   4  12      539.08      550.29     23.01 o 
  -8   4  12      984.07      996.20     27.20 o 
  -6   4  12     2724.48     2713.74     63.08 o 
  -4   4  12      419.11      378.47     15.45 o 
  -2   4  12      849.31      874.26     19.88 o 
   0   4  12      351.65      330.51     11.22 o 
   2   4  12      346.84      329.43     13.40 o 
   4   4  12      731.10      834.93     20.94 o 
   6   4  12     1499.76     1429.81     41.57 o 
   8   4  12     1230.07     1349.52     51.12 o 
  -9   5  12      627.96      645.33     29.15 o 
  -7   5  12       24.10       18.90     14.39 o 
  -5   5  12     3029.48     2778.23     49.08 o 
  -3   5  12     3546.55     3785.07    109.98 o 
  -1   5  12     3771.56     3354.25     39.39 o 
   1   5  12      150.57      149.87     10.87 o 
   3   5  12     1736.70     1661.31     28.76 o 
   5   5  12      688.53      765.73     19.49 o 
   7   5  12     1549.80     1599.14     56.31 o 
   9   5  12      127.50      122.51     14.53 o 
  -8   6  12     2145.88     2281.25     49.77 o 
  -6   6  12     2037.89     2020.05     63.56 o 
  -4   6  12      941.82      884.84     28.45 o 
  -2   6  12     1561.39     1529.58     75.74 o 
   0   6  12     1415.51     1566.28     35.62 o 
   2   6  12     1488.91     1419.91     26.70 o 
   4   6  12      833.64      744.48     28.73 o 
   6   6  12       40.24       61.77      9.33 o 
   8   6  12      726.35      813.72     25.76 o 
  -9   7  12      180.94      246.83     32.90 o 
  -7   7  12     1169.56     1049.81     34.58 o 
  -5   7  12     3247.32     3163.05     61.09 o 
  -3   7  12      926.68     1035.30     31.32 o 
  -1   7  12     2601.20     2197.95     61.65 o 
   1   7  12     2337.81     2461.79     73.96 o 
   3   7  12      101.33      108.36      9.86 o 
   5   7  12      310.03      347.27     14.96 o 
   7   7  12      652.01      683.41     20.52 o 
  -8   8  12      547.80      598.09     29.40 o 
  -6   8  12      631.14      626.45     52.42 o 
  -4   8  12     2193.78     2111.16     46.17 o 
  -2   8  12      740.86      652.54     26.42 o 
   0   8  12      140.77      212.11     17.89 o 
   2   8  12       28.18       11.08     10.51 o 
   4   8  12     1626.17     1577.29     27.76 o 
   6   8  12      927.01      949.99     25.63 o 
  -7   9  12      567.03      572.96     29.62 o 
  -5   9  12     1086.97      986.37     34.80 o 
  -3   9  12       15.48       23.65     13.61 o 
  -1   9  12      552.85      492.18     25.63 o 
   1   9  12     1935.97     2137.34     47.35 o 
   3   9  12      109.20       92.97     12.51 o 
   5   9  12      322.70      337.57     16.03 o 
  -6  10  12      381.55      322.71     39.69 o 
  -4  10  12      187.22      220.35     21.14 o 
  -2  10  12       18.34       16.87     16.04 o 
   0  10  12      634.22      563.24     29.17 o 
   2  10  12      408.65      451.63     25.56 o 
   4  10  12      913.42      901.36     30.36 o 
  -3  11  12      549.12      496.85     30.34 o 
  -1  11  12      701.38      807.05     47.42 o 
   1  11  12      326.70      298.87     23.35 o 
   3  11  12      122.45      119.30     14.41 o 
   0  12  12      506.57      545.07     43.85 o 
  -9   1  13      340.80      363.30     23.93 o 
  -7   1  13      366.07      426.23     18.21 o 
  -5   1  13      936.57     1058.92     19.78 o 
  -3   1  13      351.13      384.00     13.55 o 
  -1   1  13       18.46        5.37      9.92 o 
   1   1  13       83.38       81.43      7.07 o 
   3   1  13      291.14      261.30     19.20 o 
   5   1  13       11.01        4.95      9.78 o 
   7   1  13       27.52       36.25     16.43 o 
   9   1  13      550.82      573.81     28.20 o 
 -10   2  13       34.06       56.08     16.42 o 
  -8   2  13        1.94       -1.98      9.45 o 
  -6   2  13      873.85      795.26     22.23 o 
  -4   2  13      582.77      590.46     18.31 o 
  -2   2  13      253.86      282.76     11.04 o 
   0   2  13       29.69       48.96      6.65 o 
   2   2  13      153.18      146.66     10.66 o 
   4   2  13      113.01       82.93     12.07 o 
   6   2  13      264.18      232.32     35.24 o 
   8   2  13      132.86      146.51     13.72 o 
  -9   3  13        3.47        2.02     14.08 o 
  -7   3  13       14.46       14.76     10.17 o 
  -5   3  13      150.94      172.55     29.68 o 
  -3   3  13       89.18      109.60     10.41 o 
  -1   3  13      156.60      232.50     12.74 o 
   1   3  13       22.03       14.72      6.85 o 
   3   3  13      494.56      465.51     16.47 o 
   5   3  13      293.66      309.06     19.24 o 
   7   3  13      201.59      176.08     13.69 o 
   9   3  13       30.17       39.04     11.67 o 
  -8   4  13       54.11       57.63     12.28 o 
  -6   4  13      253.16      272.81     15.59 o 
  -4   4  13      303.36      281.21     17.99 o 
  -2   4  13      609.08      515.52     24.59 o 
   0   4  13     1435.27     1528.72     25.93 o 
   2   4  13     1061.41     1240.25     24.52 o 
   4   4  13      279.58      254.95     33.94 o 
   6   4  13       20.72       41.12     10.21 o 
   8   4  13        3.35       12.97     10.68 o 
  -9   5  13        3.60        9.11     11.53 o 
  -7   5  13       80.13      105.12     18.62 o 
  -5   5  13        6.01       -2.94      9.23 o 
  -3   5  13      455.80      441.55     18.21 o 
  -1   5  13       17.55       21.81      8.37 o 
   1   5  13        3.78        6.54      7.50 o 
   3   5  13     1079.78     1000.96     23.62 o 
   5   5  13      280.54      280.69     14.52 o 
   7   5  13       18.13       22.45     10.36 o 
   9   5  13      149.03      123.07     19.24 o 
  -8   6  13        0.15        9.27     14.35 o 
  -6   6  13      571.38      536.26     25.33 o 
  -4   6  13        7.94      -10.84     10.28 o 
  -2   6  13        2.95       12.10     10.73 o 
   0   6  13        1.38       -1.65     10.88 o 
   2   6  13      615.85      601.84     19.10 o 
   4   6  13      105.44       84.00     11.27 o 
   6   6  13       32.87       20.86     10.52 o 
   8   6  13      133.11      117.78     14.35 o 
  -7   7  13        1.13        2.75     12.45 o 
  -5   7  13      262.14      245.07     26.89 o 
  -3   7  13        2.39        5.36     11.23 o 
  -1   7  13      573.67      488.68     42.03 o 
   1   7  13        0.64       29.46     11.61 o 
   3   7  13      164.33      146.08     13.23 o 
   5   7  13       59.48       50.47      9.96 o 
   7   7  13       33.57       38.80     11.54 o 
  -6   8  13      106.70       50.76     14.10 o 
  -4   8  13      119.16      124.77     29.43 o 
  -2   8  13       63.46       94.81     14.87 o 
   0   8  13        8.58       -4.49     12.31 o 
   2   8  13      164.19      105.10     15.22 o 
   4   8  13        0.83        5.78      8.51 o 
   6   8  13       97.09      111.26     14.30 o 
  -5   9  13       93.34       72.96     16.08 o 
  -3   9  13      209.55      188.93     28.03 o 
  -1   9  13       11.48       20.33     16.47 o 
   1   9  13       80.06      104.66     16.22 o 
   3   9  13      143.86      183.69     20.10 o 
   5   9  13      600.74      541.83     23.55 o 
  -4  10  13        3.17        2.56     13.45 o 
  -2  10  13        0.24        5.31     15.30 o 
   0  10  13       13.94       10.18     15.11 o 
   2  10  13        3.21       -2.92     13.63 o 
   4  10  13        5.85        1.89     10.83 o 
  -3  11  13       27.94        3.28     13.97 o 
  -1  11  13       12.95       15.25     15.01 o 
   1  11  13      301.75      274.59     23.27 o 
 -10   0  14      420.41      354.68     36.44 o 
  -8   0  14      269.60      340.45     33.13 o 
  -6   0  14      497.96      385.73     31.70 o 
  -4   0  14     2697.76     2959.54     46.67 o 
  -2   0  14     1354.90     1297.06     29.58 o 
   0   0  14      781.69      807.80     56.35 o 
   2   0  14     7173.37     7051.74    109.91 o 
   4   0  14     1130.06     1290.02     47.03 o 
   6   0  14      683.36      629.58     36.96 o 
   8   0  14      959.10      949.63     48.33 o 
  -9   1  14      151.23      177.57     41.38 o 
  -7   1  14     1144.09     1194.28     36.15 o 
  -5   1  14     1652.08     1653.70     30.16 o 
  -3   1  14     4461.58     4558.67     41.11 o 
  -1   1  14     4747.45     4615.53     40.36 o 
   1   1  14      452.36      451.55     25.53 o 
   3   1  14      110.16      109.61     12.73 o 
   5   1  14      567.12      500.83     47.16 o 
   7   1  14      250.40      207.81     18.35 o 
   9   1  14      130.99      153.67     19.63 o 
  -8   2  14       99.57      119.20     21.90 o 
  -6   2  14        5.78        8.14      8.67 o 
  -4   2  14     1498.23     1451.64     27.82 o 
  -2   2  14     2463.38     2481.10     28.99 o 
   0   2  14      675.33      668.47     18.02 o 
   2   2  14     3463.18     3452.49     50.05 o 
   4   2  14     3127.34     3003.63     50.76 o 
   6   2  14      900.95      976.24     48.65 o 
   8   2  14     1024.42      983.82     34.25 o 
  -9   3  14      709.35      723.40     25.73 o 
  -7   3  14      863.44      855.24     25.88 o 
  -5   3  14     1219.91     1273.43     30.04 o 
  -3   3  14      322.62      373.50     15.91 o 
  -1   3  14     3159.79     3257.28     38.04 o 
   1   3  14     1294.92     1220.37     25.25 o 
   3   3  14     4660.80     4562.42     49.90 o 
   5   3  14       52.72       56.37     20.82 o 
   7   3  14      493.40      588.17     69.25 o 
   9   3  14      668.96      688.81     25.10 o 
  -8   4  14       90.50      109.34     14.07 o 
  -6   4  14     1404.19     1500.99     31.30 o 
  -4   4  14       63.65       96.70     11.50 o 
  -2   4  14     3666.99     3418.46     43.68 o 
   0   4  14     1482.94     1648.73     29.81 o 
   2   4  14     1253.89     1244.38     25.68 o 
   4   4  14      733.25      653.76     25.39 o 
   6   4  14     2386.57     2466.37     50.06 o 
   8   4  14      622.96      683.97     24.82 o 
  -7   5  14      152.44      133.39     14.34 o 
  -5   5  14     1355.45     1416.30     32.21 o 
  -3   5  14     5796.07     5615.07     70.93 o 
  -1   5  14      871.81      925.69     29.36 o 
   1   5  14      686.70      779.22     20.97 o 
   3   5  14     1205.95     1169.84     29.04 o 
   5   5  14      132.75      131.48     21.86 o 
   7   5  14      253.26      284.21     17.44 o 
  -8   6  14      263.74      295.94     18.97 o 
  -6   6  14     1438.02     1436.33     35.10 o 
  -4   6  14      114.67      112.88     12.35 o 
  -2   6  14     1429.82     1433.66     36.56 o 
   0   6  14     2744.54     2499.04     48.34 o 
   2   6  14      803.52      976.67     24.14 o 
   4   6  14      274.72      279.96     15.78 o 
   6   6  14      196.91      236.34     23.17 o 
  -7   7  14      267.16      323.92     23.61 o 
  -5   7  14     1087.53     1011.62     34.01 o 
  -3   7  14      229.00      219.41     19.00 o 
  -1   7  14     1818.50     1896.45     43.55 o 
   1   7  14     1563.52     1462.37     38.81 o 
   3   7  14     1114.60     1226.53     28.15 o 
   5   7  14       18.12       29.26      9.26 o 
   7   7  14      205.88      193.14     16.26 o 
  -6   8  14      453.90      483.58     27.97 o 
  -4   8  14     1417.81     1336.01     54.63 o 
  -2   8  14     1263.94     1301.12     37.78 o 
   0   8  14      270.84      251.28     39.82 o 
   2   8  14       30.88       23.14     13.06 o 
   4   8  14      860.01      809.89     31.87 o 
   6   8  14      718.30      721.15     29.11 o 
  -5   9  14      512.54      463.67     32.58 o 
  -3   9  14      201.57      186.91     22.67 o 
  -1   9  14     1127.25     1274.17     54.96 o 
   1   9  14     1270.48     1178.64     90.16 o 
   3   9  14      376.71      340.38     23.31 o 
   5   9  14      338.59      342.58     19.90 o 
  -4  10  14      204.85      183.61     20.51 o 
  -2  10  14      187.95      183.61     52.29 o 
   0  10  14     1621.40     1586.40     81.23 o 
   2  10  14      455.37      496.70     28.65 o 
  -9   1  15      170.86      178.48     43.81 o 
  -7   1  15      310.13      280.86     20.71 o 
  -5   1  15       69.13       63.06     11.70 o 
  -3   1  15      292.11      262.98     12.06 o 
  -1   1  15      389.52      377.96     13.24 o 
   1   1  15     1380.01     1425.03     26.35 o 
   3   1  15      610.23      569.24     23.38 o 
   5   1  15       48.60       40.98     12.79 o 
   7   1  15      175.93      141.71     22.51 o 
  -8   2  15        1.24       16.93     12.86 o 
  -6   2  15       27.85       22.22      9.79 o 
  -4   2  15      100.51       85.45     11.21 o 
  -2   2  15      565.74      552.68     15.20 o 
   0   2  15      788.43      699.40     29.10 o 
   2   2  15       28.45       21.14      8.92 o 
   4   2  15        3.51       -5.97     11.16 o 
   6   2  15       25.47        4.08     18.09 o 
   8   2  15       15.84        8.68     12.97 o 
  -7   3  15      270.93      271.89     19.58 o 
  -5   3  15      303.52      289.49     23.88 o 
  -3   3  15      157.84      126.06     12.21 o 
  -1   3  15      180.57      200.54     10.96 o 
   1   3  15       41.48       23.76      9.25 o 
   3   3  15      156.04      139.61     34.49 o 
   5   3  15      167.70      172.25     17.04 o 
   7   3  15      296.87      264.60     21.40 o 
  -8   4  15      194.22      209.71     17.11 o 
  -6   4  15      204.09      203.39     15.58 o 
  -4   4  15      166.50      165.23     13.78 o 
  -2   4  15      285.75      327.88     15.58 o 
   0   4  15     1104.29      854.84     21.72 o 
   2   4  15       15.60       21.24      9.19 o 
   4   4  15        0.45        1.20     10.46 o 
   6   4  15        0.83       -7.78     12.73 o 
   8   4  15        4.55       -3.02     14.68 o 
  -7   5  15       50.71       55.79     12.94 o 
  -5   5  15       83.30       70.69     17.92 o 
  -3   5  15       52.38       25.29     10.13 o 
  -1   5  15       28.01       19.39     10.94 o 
   1   5  15      178.25      171.24     20.17 o 
   3   5  15      544.74      530.79     19.74 o 
   5   5  15      121.94      115.49     26.99 o 
   7   5  15       21.21       -3.79     14.26 o 
  -6   6  15       69.21       38.36     11.73 o 
  -4   6  15       77.81       42.46     10.63 o 
  -2   6  15        6.91        7.89     18.35 o 
   0   6  15       34.44       20.67     14.55 o 
   2   6  15        3.61       -2.52     15.49 o 
   4   6  15      306.99      304.56     17.16 o 
   6   6  15       10.25       11.98     13.48 o 
  -5   7  15       67.50       54.36     11.57 o 
  -3   7  15        9.67       24.13     13.28 o 
  -1   7  15      734.15      750.34     29.21 o 
   1   7  15      503.68      562.60     27.12 o 
   3   7  15        3.60        7.97     14.06 o 
   5   7  15      155.01      118.08     14.38 o 
  -4   8  15       65.78       74.80     35.76 o 
  -2   8  15        5.48       17.14     13.00 o 
   0   8  15        1.07       20.99     14.09 o 
   2   8  15      192.13      199.95     19.93 o 
   4   8  15        0.50        1.55     13.56 o 
  -3   9  15        0.05       -7.44     13.60 o 
  -1   9  15       10.84       23.21     15.31 o 
   1   9  15        2.81        7.21     13.49 o 
   3   9  15       39.07       16.43     18.32 o 
   0  10  15        8.98        8.83     14.74 o 
  -8   0  16     1133.67     1007.25     51.19 o 
  -6   0  16      183.43      279.58     29.95 o 
  -4   0  16     1902.85     1755.97     38.44 o 
  -2   0  16     2079.43     2267.89     41.91 o 
   0   0  16      413.45      413.26     19.58 o 
   2   0  16     2037.91     2000.99     58.14 o 
   4   0  16      744.55      617.50     36.96 o 
   6   0  16       12.54       38.91     19.55 o 
   8   0  16     1356.45     1330.81     58.14 o 
  -7   1  16      143.51      158.15     18.27 o 
  -5   1  16      715.02      789.19     22.79 o 
  -3   1  16      808.76      851.15     19.27 o 
  -1   1  16     1317.22     1410.93     24.08 o 
   1   1  16      902.77      922.22     28.30 o 
   3   1  16      545.35      543.22     24.25 o 
   5   1  16      509.41      510.83     24.58 o 
   7   1  16      475.00      476.94     26.09 o 
  -8   2  16      123.77      154.33     33.58 o 
  -6   2  16       43.87       28.81     10.41 o 
  -4   2  16       66.75      101.17     12.02 o 
  -2   2  16      682.16      694.98     17.62 o 
   0   2  16      252.87      250.00     14.33 o 
   2   2  16     2912.18     2914.09     50.71 o 
   4   2  16     2745.10     2807.96     52.06 o 
   6   2  16      969.53      837.16     32.06 o 
  -7   3  16      306.27      286.59     18.13 o 
  -5   3  16      157.57      158.39     14.14 o 
  -3   3  16      268.55      324.43     16.54 o 
  -1   3  16        7.98        7.46     11.85 o 
   1   3  16     2512.89     2663.29     38.47 o 
   3   3  16     1744.73     1625.04     38.81 o 
   5   3  16      326.44      359.16     29.52 o 
   7   3  16      364.02      406.34     34.04 o 
  -6   4  16      242.11      240.46     16.96 o 
  -4   4  16      272.51      240.39     16.02 o 
  -2   4  16     1065.47     1086.79     32.39 o 
   0   4  16      326.82      316.70     20.30 o 
   2   4  16     1522.67     1645.86     31.32 o 
   4   4  16      339.17      297.07     20.51 o 
   6   4  16     1589.28     1654.48     43.67 o 
  -7   5  16      227.27      240.46     28.24 o 
  -5   5  16      797.01      724.34     23.91 o 
  -3   5  16     1029.50      904.40     30.37 o 
  -1   5  16      614.83      693.54     27.86 o 
   1   5  16        8.24        0.66     11.63 o 
   3   5  16      910.54     1014.61     44.49 o 
   5   5  16      187.66      226.33     27.19 o 
  -6   6  16      315.05      267.54     23.43 o 
  -4   6  16       40.13       45.25     12.79 o 
  -2   6  16     1125.05     1095.93     34.91 o 
   0   6  16     1395.35     1362.26     38.54 o 
   2   6  16     2065.76     1980.07     45.93 o 
   4   6  16      319.89      381.85     23.37 o 
   6   6  16      338.32      421.13     25.72 o 
  -5   7  16       17.77       38.11     12.27 o 
  -3   7  16      232.73      198.74     19.62 o 
  -1   7  16      335.51      289.17     45.73 o 
   1   7  16      979.67     1128.23     46.87 o 
   3   7  16      589.69      606.31     28.01 o 
   5   7  16      480.06      516.26     26.88 o 
  -4   8  16      311.01      359.83     25.37 o 
  -2   8  16      254.47      246.81     21.56 o 
   0   8  16     1093.61     1133.98     37.90 o 
   2   8  16      291.78      272.17     24.98 o 
   4   8  16      680.23      684.68     31.36 o 
  -1   9  16      172.42      178.30     20.88 o 
   1   9  16       87.99      109.82     24.07 o 
  -7   1  17      298.26      291.48     23.54 o 
  -5   1  17      193.48      187.94     15.13 o 
  -3   1  17       79.56       79.44     11.73 o 
  -1   1  17      217.43      247.28     13.07 o 
   1   1  17       31.72       43.75     12.30 o 
   3   1  17      427.74      440.78     23.70 o 
   5   1  17      543.53      471.92     25.07 o 
   7   1  17       38.77       40.45     15.89 o 
  -6   2  17       22.36       14.83     11.37 o 
  -4   2  17      102.72       87.90     11.96 o 
  -2   2  17      475.80      405.16     17.71 o 
   0   2  17      537.47      519.51     19.12 o 
   2   2  17      305.02      308.22     35.44 o 
   4   2  17       45.14       52.55     20.82 o 
   6   2  17        3.60       14.60     14.75 o 
  -7   3  17       14.63       23.59     12.01 o 
  -5   3  17      104.21      127.42     13.95 o 
  -3   3  17       27.60       27.36     10.67 o 
  -1   3  17      853.66      797.70     47.45 o 
   1   3  17       19.97        7.58      9.86 o 
   3   3  17      135.90      142.61     17.50 o 
   5   3  17        0.05       -5.25     13.25 o 
  -6   4  17      255.84      237.01     17.59 o 
  -4   4  17        2.17       -4.09     11.85 o 
  -2   4  17      414.48      400.11     22.70 o 
   0   4  17       33.39        5.57     11.75 o 
   2   4  17      167.91      135.83     15.23 o 
   4   4  17        1.41        1.91     16.95 o 
   6   4  17        5.53      -12.72     14.14 o 
  -5   5  17       12.07       11.83     10.92 o 
  -3   5  17        2.14       -9.56     11.67 o 
  -1   5  17       48.08       31.44     13.14 o 
   1   5  17       64.10       54.97     13.46 o 
   3   5  17       41.82       11.32     12.86 o 
   5   5  17       17.67       20.71     13.85 o 
  -4   6  17      210.82      218.97     21.73 o 
  -2   6  17        2.08       -4.32     12.62 o 
   0   6  17       72.92       50.56     30.69 o 
   2   6  17        7.21        0.36     12.63 o 
   4   6  17      562.71      601.94     28.35 o 
  -3   7  17       12.60       13.18     14.42 o 
  -1   7  17       50.41       20.27     18.42 o 
   1   7  17       41.35        7.98     13.28 o 
   3   7  17        5.49       13.25     14.81 o 
  -2   8  17      173.16      153.76     44.01 o 
   0   8  17        5.19       13.35     15.21 o 
  -6   0  18      353.32      329.93     33.39 o 
  -4   0  18     1354.15     1638.20     57.88 o 
  -2   0  18      823.10      781.67     28.11 o 
   0   0  18      344.74      354.74     29.82 o 
   2   0  18      113.52      104.26     22.09 o 
   4   0  18       56.98       98.93     22.93 o 
   6   0  18       12.11        6.50     17.34 o 
  -5   1  18      470.49      436.38     24.97 o 
  -3   1  18      434.13      466.90     19.06 o 
  -1   1  18      243.95      283.61     23.26 o 
   1   1  18      927.49     1068.09     32.49 o 
   3   1  18      390.71      402.18     23.84 o 
   5   1  18      416.15      434.03     30.34 o 
  -6   2  18       49.93       66.58     17.96 o 
  -4   2  18      386.14      378.32     18.76 o 
  -2   2  18      395.72      440.88     38.81 o 
   0   2  18      191.31      232.46     26.22 o 
   2   2  18      927.96      919.75     36.15 o 
   4   2  18      399.86      386.19     23.76 o 
  -5   3  18        5.25      -15.19     10.40 o 
  -3   3  18       24.73       19.22     10.91 o 
  -1   3  18      166.44      215.79     18.64 o 
   1   3  18      614.03      574.17     26.02 o 
   3   3  18     1193.98     1174.13     35.70 o 
   5   3  18      680.82      748.96     31.64 o 
  -4   4  18      502.26      498.65     35.47 o 
  -2   4  18      308.12      307.25     22.80 o 
   0   4  18      109.74      130.19     16.85 o 
   2   4  18      471.22      412.60     23.79 o 
   4   4  18       53.58       57.47     16.47 o 
  -3   5  18      706.32      687.90     30.34 o 
  -1   5  18       34.62       32.00     13.50 o 
   1   5  18       48.25      119.38     19.49 o 
   3   5  18       55.49       59.63     23.26 o 
  -2   6  18       49.61       27.84     14.38 o 
   0   6  18      169.01      165.24     19.63 o 
   2   6  18      485.34      568.07     69.73 o 
  -1   7  18      409.89      507.03     40.05 o 
   1   7  18      237.62      200.86     21.24 o 
  -5   1  19        2.11        5.04     13.67 o 
  -3   1  19      173.06      175.54     15.52 o 
  -1   1  19       22.70       26.88     13.36 o 
   1   1  19      131.55      132.41     17.11 o 
   3   1  19        0.56       -5.42     12.81 o 
  -4   2  19        0.00        2.59     11.40 o 
  -2   2  19        3.97        0.79     17.86 o 
   0   2  19      288.39      303.36     23.39 o 
   2   2  19        0.84      -10.53     12.42 o 
   4   2  19        9.38        1.39     13.33 o 
  -3   3  19       16.11        2.40     13.23 o 
  -1   3  19       14.06       12.63     12.72 o 
   1   3  19       99.11       86.27     23.84 o 
   3   3  19       18.39        8.37     28.00 o 
  -4   4  19       48.76       40.07     16.06 o 
  -2   4  19      342.32      263.97     21.93 o 
   0   4  19        8.13       14.40     13.25 o 
   2   4  19       15.44       -5.00     19.68 o 
  -1   5  19       18.24       31.79     14.41 o 
   1   5  19       13.76       27.97     15.11 o 
   0   0  20      307.86      306.09     31.83 o 
   2   0  20        2.97        5.33     18.71 o 
  -3   1  20      547.01      578.83     28.28 o 
  -1   1  20       83.53      101.40     25.14 o 
   1   1  20      404.57      402.43     46.87 o 
  -2   2  20       24.60       42.67     21.14 o 
   0   2  20      650.09      724.88     43.65 o 
   2   2  20      122.52      159.37     19.43 o 
  -1   3  20       82.78       56.24     16.07 o 
   1   3  20      345.94      363.51     35.86 o 
                                                 
